# Supplementary material for: Bis(μ-imino­diacetato)bis­[(2,2′-diamino-4,4′-bi-1,3-thia­zole)lead(II)] tetra­hydrate
Source: Acta Crystallogr Sect E Struct Rep Online. 2010 Feb 27;66(Pt 3):m343–4. doi: 10.1107/S1600536810006926 (PMC2983700; doi:10.1107/S1600536810006926)
Supplement: Supplementary file 1 [file e-66-0m343-sup1.cif]

##############################################################################
###                                                                        ###
###        Electronic paper (Acta Crystallographica Section E)             ###
###                                                                        ###
##############################################################################
#                                                                            #
# This CIF contains the data in a paper accepted for publication in Acta     #
# Crystallographica Section E. It conforms to the requirements of Notes      #
# for Authors for Section E, and has been peer reviewed under the auspices   #
# of the IUCr Commission on Journals.                                        #
#                                                                            #
# Full details of the Crystallographic Information File format               #
# are given in the paper "The Crystallographic Information File (CIF):       #
# a New Standard Archive File for Crystallography" by S. R. Hall, F. H.      #
# Allen and I. D. Brown [Acta Cryst. (1991), A47, 655-685].                  #
#                                                                            #
# The current version of the core CIF dictionary is obtainable from          #
# ftp://ftp.iucr.org/pub/cif_core.dic. The current version number is 2.4.    #
#                                                                            #
# Software is freely available for graphical display of the structure(s) in  #
# this CIF.  For information consult the CIF home page http://www.iucr.org/  #
# cif/home.html                                                              #
#                                                                            #
# This file may be used for bona fide research purposes within the           #
# scientific community so long as proper attribution is given to the journal # 
# article from which it was obtained.                                        #
#                                                                            #
##############################################################################
                                             
data_I
_audit_creation_method     SHELXL-97
_chemical_name_systematic
;
Bis(\m-iminodiacetato)bis[(2,2'-diamino-4,4'-bi-1,3-thiazole)lead(II)]
tetrahydrate
;
_chemical_name_common     ?
_chemical_formula_moiety     'C20 H22 N10 O8 Pb2 S4, 4(H2 O)'
_chemical_formula_sum     'C20 H30 N10 O12 Pb2 S4'
_chemical_formula_iupac     '[Pb2 (C4 H5 N O4)2 (C6 H6 N4 S2)2], 4H2 O'
_chemical_formula_weight     1145.16
_chemical_melting_point     ?
_symmetry_cell_setting     Triclinic
_symmetry_space_group_name_H-M     'P -1'
_symmetry_space_group_name_Hall     '-P 1'
loop_
    _symmetry_equiv_pos_as_xyz
    'x, y, z'
    '-x, -y, -z'
_cell_length_a     9.2241(8)
_cell_length_b     9.8526(9)
_cell_length_c     10.6380(11)
_cell_angle_alpha     77.0732(12)
_cell_angle_beta     67.4141(15)
_cell_angle_gamma     69.0690(12)
_cell_volume     829.54(14)
_cell_formula_units_Z     1
_cell_measurement_reflns_used     4336
_cell_measurement_theta_min     2.1
_cell_measurement_theta_max     24.6
_cell_measurement_temperature     295(2)
_exptl_crystal_description     block
_exptl_crystal_colour     yellow
_exptl_crystal_size_max     0.20
_exptl_crystal_size_mid     0.12
_exptl_crystal_size_min     0.10
_exptl_crystal_density_diffrn     2.292
_exptl_crystal_density_meas     ?
_exptl_crystal_density_method     'not measured'
_exptl_crystal_F_000     544
_exptl_absorpt_coefficient_mu     10.459
_exptl_absorpt_correction_type     'multi-scan'
_exptl_absorpt_process_details     '(ABSCOR; Higashi, 1995)'
_exptl_absorpt_correction_T_min     0.132
_exptl_absorpt_correction_T_max     0.350
_diffrn_ambient_temperature     295(2)
_diffrn_radiation_type     MoK\a
_diffrn_radiation_wavelength     0.71073
_diffrn_radiation_source     'fine-focus sealed tube'
_diffrn_radiation_monochromator     graphite
_diffrn_measurement_device_type     'Rigaku R-AXIS RAPID'
_diffrn_measurement_method     \w
_diffrn_detector_area_resol_mean     10.00
_diffrn_reflns_number     5960
_diffrn_reflns_av_R_equivalents     0.021
_diffrn_reflns_av_sigmaI/netI     0.030
_diffrn_reflns_theta_min     2.1
_diffrn_reflns_theta_max     25.0
_diffrn_reflns_theta_full     25.01
_diffrn_measured_fraction_theta_max     0.988
_diffrn_measured_fraction_theta_full     0.988
_diffrn_reflns_limit_h_min     -10
_diffrn_reflns_limit_h_max     10
_diffrn_reflns_limit_k_min     -11
_diffrn_reflns_limit_k_max     11
_diffrn_reflns_limit_l_min     -12
_diffrn_reflns_limit_l_max     12
_diffrn_standards_number     0
_diffrn_standards_interval_count     0
_diffrn_standards_interval_time     0
_diffrn_standards_decay_%     0
_refine_special_details
;
Refinement of <i>F</i>^2^ against ALL reflections. The weighted <i>R</i>-factor
wR and goodness of fit <i>S</i> are based on <i>F</i>^2^, conventional
<i>R</i>-factors <i>R</i> are based on <i>F</i>, with <i>F</i> set to zero for
negative <i>F</i>^2^. The threshold expression of <i>F</i>^2^ >
\s(<i>F</i>^2^) is used only for calculating <i>R</i>-factors(gt) etc. and is
not relevant to the choice of reflections for refinement. <i>R</i>-factors
based on <i>F</i>^2^ are statistically about twice as large as those based on
<i>F</i>, and <i>R</i>- factors based on ALL data will be even larger.
;
_reflns_number_total     2878
_reflns_number_gt     2745
_reflns_threshold_expression     I>2\s(I)
_refine_ls_structure_factor_coef     Fsqd
_refine_ls_matrix_type     full
_refine_ls_R_factor_all     0.0211
_refine_ls_R_factor_gt     0.0197
_refine_ls_wR_factor_gt     0.0476
_refine_ls_wR_factor_ref     0.0481
_refine_ls_goodness_of_fit_ref     1.066
_refine_ls_restrained_S_all     1.064
_refine_ls_number_reflns     2878
_refine_ls_number_parameters     244
_refine_ls_number_restraints     9
_refine_ls_hydrogen_treatment     mixed
_refine_ls_weighting_scheme     calc
_refine_ls_weighting_details
         'calc w=1/[\s^2^(Fo^2^)+(0.0190P)^2^+0.7917P] where P=(Fo^2^+2Fc^2^)/3'
_atom_sites_solution_hydrogens     geom
_atom_sites_solution_primary     direct
_atom_sites_solution_secondary     difmap
_refine_ls_shift/su_max     0.001
_refine_ls_shift/su_mean     0.000
_refine_diff_density_max     0.540
_refine_diff_density_min     -0.703
_refine_ls_extinction_method     none
_refine_ls_extinction_coef     ?
loop_
    _atom_type_symbol
    _atom_type_description
    _atom_type_scat_dispersion_real
    _atom_type_scat_dispersion_imag
    _atom_type_scat_source
    'C' 'C' 0.0033 0.0000
                         'International Tables Vol C Tables 4.2.6.8 and 6.1.1.4'
    'H' 'H' 0.0000 0.0000
                         'International Tables Vol C Tables 4.2.6.8 and 6.1.1.4'
    'N' 'N' 0.0061 0.0000
                         'International Tables Vol C Tables 4.2.6.8 and 6.1.1.4'
    'O' 'O' 0.0106 0.0000
                         'International Tables Vol C Tables 4.2.6.8 and 6.1.1.4'
    'Pb' 'Pb' -3.3944 0.0000
                         'International Tables Vol C Tables 4.2.6.8 and 6.1.1.4'
    'S' 'S' 0.1246 0.0000
                         'International Tables Vol C Tables 4.2.6.8 and 6.1.1.4'
_computing_data_collection     'PROCESS-AUTO (Rigaku, 1998)'
_computing_cell_refinement     'PROCESS-AUTO (Rigaku, 1998)'
_computing_data_reduction     'CrystalStructure (Rigaku/MSC, 2002)'
_computing_structure_solution     'SIR92 (Altomare <i>et al.</i>,  1993)'
_computing_structure_refinement     'SHELXL97 (Sheldrick, 2008)'
_computing_molecular_graphics     'ORTEP-3 for Windows (Farrugia, 1997)'
_computing_publication_material     'WinGX (Farrugia, 1999)'
loop_
    _atom_site_type_symbol
    _atom_site_label
    _atom_site_fract_x
    _atom_site_fract_y
    _atom_site_fract_z
    _atom_site_U_iso_or_equiv
    _atom_site_adp_type
    _atom_site_calc_flag
    _atom_site_refinement_flags
    _atom_site_occupancy
    _atom_site_disorder_assembly
    _atom_site_disorder_group
    Pb Pb 0.545731(18) 0.724630(15) 0.424338(14) 0.02919(7) Uani d . 1 . .
    S S1 0.85653(18) 1.10157(14) 0.16319(14) 0.0551(3) Uani d . 1 . .
    S S2 0.70556(17) 0.84111(15) 0.78711(13) 0.0513(3) Uani d . 1 . .
    O O1 0.6288(4) 0.4760(3) 0.5554(3) 0.0400(7) Uani d . 1 . .
    O O2 0.8401(5) 0.2774(4) 0.5652(4) 0.0696(11) Uani d . 1 . .
    O O3 0.5809(4) 0.7154(3) 0.1777(3) 0.0431(7) Uani d . 1 . .
    O O4 0.6770(6) 0.5550(4) 0.0268(4) 0.0714(12) Uani d . 1 . .
    O O1W 0.7380(5) 1.1758(4) -0.1588(4) 0.0577(9) Uani d D 1 . .
    O O2W 1.0741(5) 0.6671(5) 0.1186(5) 0.0717(11) Uani d D 1 . .
    N N1 0.7119(4) 0.9098(4) 0.3108(4) 0.0359(8) Uani d . 1 . .
    N N2 0.7160(6) 0.9566(5) 0.0832(4) 0.0541(11) Uani d D 1 . .
    N N3 0.6755(4) 0.7770(4) 0.5787(3) 0.0357(8) Uani d . 1 . .
    N N4 0.5919(6) 0.6270(5) 0.7807(4) 0.0563(11) Uani d D 1 . .
    N N5 0.8084(4) 0.5688(4) 0.2998(4) 0.0355(8) Uani d D 1 . .
    C C1 0.7507(5) 0.9781(5) 0.1862(4) 0.0382(10) Uani d . 1 . .
    C C2 0.8435(6) 1.0598(5) 0.3335(5) 0.0494(12) Uani d . 1 . .
    H H2 0.8841 1.1027 0.3770 0.059 Uiso calc R 1 . .
    C C3 0.7666(5) 0.9569(5) 0.3947(4) 0.0372(10) Uani d . 1 . .
    C C4 0.6525(6) 0.7362(5) 0.7099(4) 0.0399(10) Uani d . 1 . .
    C C5 0.7564(6) 0.9461(5) 0.6339(5) 0.0461(11) Uani d . 1 . .
    H H5 0.7934 1.0262 0.6206 0.055 Uiso calc R 1 . .
    C C6 0.7354(5) 0.8967(4) 0.5350(5) 0.0368(10) Uani d . 1 . .
    C C11 0.7810(6) 0.4004(5) 0.5131(4) 0.0370(10) Uani d . 1 . .
    C C12 0.8948(6) 0.4667(5) 0.3912(5) 0.0418(10) Uani d . 1 . .
    H H12A 0.9443 0.5183 0.4229 0.050 Uiso calc R 1 . .
    H H12B 0.9827 0.3892 0.3400 0.050 Uiso calc R 1 . .
    C C13 0.7855(6) 0.4939(5) 0.2072(4) 0.0408(10) Uani d . 1 . .
    H H13A 0.7393 0.4162 0.2599 0.049 Uiso calc R 1 . .
    H H13B 0.8919 0.4499 0.1420 0.049 Uiso calc R 1 . .
    C C14 0.6733(6) 0.5959(5) 0.1303(4) 0.0427(11) Uani d . 1 . .
    H H11 0.768(8) 1.197(7) -0.2418(10) 0.080 Uiso d D 1 . .
    H H12 0.6393(18) 1.220(6) -0.132(6) 0.080 Uiso d D 1 . .
    H H21 1.124(7) 0.724(5) 0.113(7) 0.080 Uiso d D 1 . .
    H H22 1.147(6) 0.594(4) 0.086(7) 0.080 Uiso d D 1 . .
    H H2A 0.662(6) 0.895(5) 0.101(6) 0.080 Uiso d D 1 . .
    H H2B 0.751(8) 0.997(6) 0.001(2) 0.080 Uiso d D 1 . .
    H H4A 0.582(7) 0.570(5) 0.736(5) 0.080 Uiso d D 1 . .
    H H4B 0.595(7) 0.598(6) 0.862(2) 0.080 Uiso d D 1 . .
    H H5N 0.865(6) 0.626(5) 0.247(5) 0.080 Uiso d D 1 . .
loop_
    _atom_site_aniso_label
    _atom_site_aniso_U_11
    _atom_site_aniso_U_22
    _atom_site_aniso_U_33
    _atom_site_aniso_U_12
    _atom_site_aniso_U_13
    _atom_site_aniso_U_23
    Pb 0.03072(10) 0.03010(10) 0.02682(10) -0.00792(7) -0.01080(7) -0.00292(6)
    S1 0.0619(9) 0.0475(7) 0.0531(7) -0.0305(6) -0.0092(6) 0.0054(6)
    S2 0.0594(8) 0.0592(8) 0.0430(7) -0.0105(6) -0.0248(6) -0.0183(6)
    O1 0.0430(19) 0.0399(17) 0.0384(17) -0.0150(15) -0.0159(14) 0.0016(13)
    O2 0.070(3) 0.051(2) 0.064(2) -0.0008(19) -0.025(2) 0.0136(19)
    O3 0.051(2) 0.0448(18) 0.0352(16) -0.0102(15) -0.0218(15) -0.0005(14)
    O4 0.110(3) 0.068(2) 0.049(2) -0.016(2) -0.046(2) -0.0134(19)
    O1W 0.063(2) 0.059(2) 0.054(2) -0.0169(19) -0.030(2) 0.0050(19)
    O2W 0.062(3) 0.076(3) 0.074(3) -0.035(2) -0.002(2) -0.013(2)
    N1 0.040(2) 0.0315(18) 0.0362(19) -0.0136(16) -0.0107(16) -0.0017(15)
    N2 0.068(3) 0.058(3) 0.039(2) -0.030(2) -0.019(2) 0.010(2)
    N3 0.038(2) 0.041(2) 0.0309(18) -0.0143(16) -0.0126(16) -0.0041(15)
    N4 0.081(3) 0.066(3) 0.032(2) -0.033(3) -0.026(2) 0.007(2)
    N5 0.034(2) 0.039(2) 0.035(2) -0.0125(16) -0.0138(16) -0.0001(16)
    C1 0.038(2) 0.033(2) 0.037(2) -0.0107(19) -0.0072(19) -0.0009(18)
    C2 0.050(3) 0.046(3) 0.058(3) -0.024(2) -0.013(2) -0.010(2)
    C3 0.034(2) 0.035(2) 0.040(2) -0.0065(19) -0.0086(19) -0.0115(19)
    C4 0.043(3) 0.047(3) 0.032(2) -0.008(2) -0.015(2) -0.010(2)
    C5 0.052(3) 0.044(3) 0.051(3) -0.012(2) -0.024(2) -0.014(2)
    C6 0.033(2) 0.034(2) 0.045(2) -0.0053(18) -0.015(2) -0.0113(19)
    C11 0.043(3) 0.038(2) 0.034(2) -0.008(2) -0.021(2) -0.0024(19)
    C12 0.038(3) 0.048(3) 0.042(2) -0.012(2) -0.021(2) 0.001(2)
    C13 0.049(3) 0.040(2) 0.036(2) -0.009(2) -0.019(2) -0.0080(19)
    C14 0.054(3) 0.045(3) 0.032(2) -0.020(2) -0.014(2) 0.000(2)
_geom_special_details
;
All esds (except the esd in the dihedral angle between two l.s. planes) are
estimated using the full covariance matrix. The cell esds are taken into
account individually in the estimation of esds in distances, angles and
torsion angles; correlations between esds in cell parameters are only used
when they are defined by crystal symmetry. An approximate (isotropic)
treatment of cell esds is used for estimating esds involving l.s. planes.
;
loop_
    _geom_bond_atom_site_label_1
    _geom_bond_atom_site_label_2
    _geom_bond_site_symmetry_2
    _geom_bond_distance
    _geom_bond_publ_flag
    Pb O1 . 2.546(3) y
    Pb O1 2_666 2.892(3) y
    Pb O3 . 2.536(3) y
    Pb N1 . 2.593(3) y
    Pb N3 . 2.594(3) y
    Pb N5 . 2.402(4) y
    S1 C2 . 1.732(5) ?
    S1 C1 . 1.739(4) ?
    S2 C5 . 1.718(5) ?
    S2 C4 . 1.741(4) ?
    O1 C11 . 1.283(5) ?
    O2 C11 . 1.237(5) ?
    O3 C14 . 1.259(5) ?
    O4 C14 . 1.239(5) ?
    O1W H11 . 0.819(16) ?
    O1W H12 . 0.82(5) ?
    O2W H21 . 0.82(7) ?
    O2W H22 . 0.82(5) ?
    N1 C1 . 1.321(5) ?
    N1 C3 . 1.403(5) ?
    N2 C1 . 1.331(6) ?
    N2 H2A . 0.86(6) ?
    N2 H2B . 0.86(3) ?
    N3 C4 . 1.318(5) ?
    N3 C6 . 1.391(5) ?
    N4 C4 . 1.335(6) ?
    N4 H4A . 0.86(5) ?
    N4 H4B . 0.86(3) ?
    N5 C13 . 1.468(5) ?
    N5 C12 . 1.475(5) ?
    N5 H5N . 0.86(5) ?
    C2 C3 . 1.348(6) ?
    C2 H2 . 0.9300 ?
    C3 C6 . 1.435(6) ?
    C5 C6 . 1.354(6) ?
    C5 H5 . 0.9300 ?
    C11 C12 . 1.509(6) ?
    C12 H12A . 0.9700 ?
    C12 H12B . 0.9700 ?
    C13 C14 . 1.513(6) ?
    C13 H13A . 0.9700 ?
    C13 H13B . 0.9700 ?
loop_
    _geom_angle_atom_site_label_1
    _geom_angle_atom_site_label_2
    _geom_angle_atom_site_label_3
    _geom_angle_site_symmetry_1
    _geom_angle_site_symmetry_3
    _geom_angle
    _geom_angle_publ_flag
    N5 Pb O3 . . 66.12(11) ?
    N5 Pb O1 . . 67.04(11) ?
    O3 Pb O1 . . 114.56(10) ?
    N5 Pb N1 . . 78.68(11) ?
    O3 Pb N1 . . 81.95(10) ?
    O1 Pb N1 . . 128.64(10) ?
    N5 Pb N3 . . 90.68(12) ?
    O3 Pb N3 . . 143.48(11) ?
    O1 Pb N3 . . 77.56(10) ?
    N1 Pb N3 . . 65.44(11) ?
    C2 S1 C1 . . 89.0(2) ?
    C5 S2 C4 . . 89.4(2) ?
    C11 O1 Pb . . 116.9(3) ?
    C14 O3 Pb . . 114.4(3) ?
    H11 O1W H12 . . 105(6) ?
    H21 O2W H22 . . 104(6) ?
    C1 N1 C3 . . 110.4(4) ?
    C1 N1 Pb . . 132.4(3) ?
    C3 N1 Pb . . 117.1(3) ?
    C1 N2 H2A . . 116(4) ?
    C1 N2 H2B . . 122(4) ?
    H2A N2 H2B . . 121(6) ?
    C4 N3 C6 . . 111.2(4) ?
    C4 N3 Pb . . 128.8(3) ?
    C6 N3 Pb . . 116.8(3) ?
    C4 N4 H4A . . 118(4) ?
    C4 N4 H4B . . 119(4) ?
    H4A N4 H4B . . 119(6) ?
    C13 N5 C12 . . 112.7(3) ?
    C13 N5 Pb . . 109.0(3) ?
    C12 N5 Pb . . 112.3(3) ?
    C13 N5 H5N . . 105(4) ?
    C12 N5 H5N . . 111(4) ?
    Pb N5 H5N . . 106(4) ?
    N1 C1 N2 . . 124.7(4) ?
    N1 C1 S1 . . 114.6(3) ?
    N2 C1 S1 . . 120.7(3) ?
    C3 C2 S1 . . 110.9(4) ?
    C3 C2 H2 . . 124.5 ?
    S1 C2 H2 . . 124.5 ?
    C2 C3 N1 . . 115.0(4) ?
    C2 C3 C6 . . 125.7(4) ?
    N1 C3 C6 . . 119.3(4) ?
    N3 C4 N4 . . 124.6(4) ?
    N3 C4 S2 . . 113.7(3) ?
    N4 C4 S2 . . 121.7(3) ?
    C6 C5 S2 . . 111.0(4) ?
    C6 C5 H5 . . 124.5 ?
    S2 C5 H5 . . 124.5 ?
    C5 C6 N3 . . 114.7(4) ?
    C5 C6 C3 . . 126.4(4) ?
    N3 C6 C3 . . 119.0(4) ?
    O2 C11 O1 . . 124.6(4) ?
    O2 C11 C12 . . 118.1(4) ?
    O1 C11 C12 . . 117.3(4) ?
    N5 C12 C11 . . 112.3(4) ?
    N5 C12 H12A . . 109.1 ?
    C11 C12 H12A . . 109.1 ?
    N5 C12 H12B . . 109.1 ?
    C11 C12 H12B . . 109.1 ?
    H12A C12 H12B . . 107.9 ?
    N5 C13 C14 . . 112.6(4) ?
    N5 C13 H13A . . 109.1 ?
    C14 C13 H13A . . 109.1 ?
    N5 C13 H13B . . 109.1 ?
    C14 C13 H13B . . 109.1 ?
    H13A C13 H13B . . 107.8 ?
    O4 C14 O3 . . 124.8(5) ?
    O4 C14 C13 . . 117.8(4) ?
    O3 C14 C13 . . 117.4(4) ?
loop_
    _geom_hbond_atom_site_label_D
    _geom_hbond_atom_site_label_H
    _geom_hbond_atom_site_label_A
    _geom_hbond_site_symmetry_A
    _geom_hbond_distance_DH
    _geom_hbond_distance_HA
    _geom_hbond_distance_DA
    _geom_hbond_angle_DHA
    _geom_hbond_publ_flag
    N2 H2A O3 . 0.86(6) 2.05(5) 2.880(6) 162(5) y
    N2 H2B O1W . 0.86(3) 2.16(4) 2.959(6) 153(6) y
    N4 H4A O1 . 0.86(5) 2.15(5) 2.946(5) 155(5) y
    N4 H4B O4 1_556 0.86(3) 2.07(5) 2.885(7) 159(6) y
    N5 H5N O2W . 0.87(5) 2.01(6) 2.809(7) 153(4) y
    O1W H11 O2 1_564 0.819(16) 1.97(2) 2.783(6) 171(5) y
    O1W H12 O3 2_675 0.82(5) 2.11(4) 2.819(6) 144(5) y
    O2W H21 O1W 2_775 0.82(7) 2.10(7) 2.892(7) 161(6) y
    O2W H22 O4 2_765 0.82(5) 1.95(5) 2.766(6) 168(7) y
    C5 H5 O2 1_565 0.93 2.56 3.476(6) 167 y
data_global
_journal_date_recd_electronic     2010-02-16
_journal_date_accepted     2010-02-23
_journal_name_full     'Acta Crystallographica, Section E'
_journal_year     2010
_journal_volume     66
_journal_issue      3
_journal_page_first     m343
_journal_page_last     m344
_journal_paper_category     QM
_journal_coeditor_code     NG2733
_publ_contact_author_name     'Dr. Duanjun Xu'
_publ_contact_author_address
;
Department of Chemistry
Zhejiang University
Hangzhou, 310027
P. R. China
;
_publ_contact_author_email     xudj@mail.hz.zj.cn
_publ_section_title
;
Bis(\m-iminodiacetato)bis[(2,2'-diamino-4,4'-bi-1,3-thiazole)lead(II)]
tetrahydrate
;
loop_
    _publ_author_name
    _publ_author_address
    'Mei Du'
;
Department of Chemistry
Shanghai University
People's Republic of China
;
    'Bing-Xin Liu'
;
Department of Chemistry
Shanghai University
People's Republic of China
;
    'Jing-Jing Nie'
;
Department of Chemistry
Zhejiang University
People's Republic of China
;
    'Duan-Jun Xu'
;
Department of Chemistry
Zhejiang University
People's Republic of China
;
