# Supplementary material for: Bis(μ-imino­diacetato)bis­[(2,2′-diamino-4,4′-bi-1,3-thia­zole)lead(II)] tetra­hydrate
Source: Acta Crystallogr Sect E Struct Rep Online. 2010 Feb 27;66(Pt 3):m343–4. doi: 10.1107/S1600536810006926 (PMC2983700; doi:10.1107/S1600536810006926)
Supplement: Supplementary file 2 [file e-66-0m343-Isup2.hkl]

#
# h,k,l, Fc-squared, Fo-squared, sigma(Fo-squared) and status flag
#
data_I
_shelx_title ' shm in P-1'
_shelx_refln_list_code          4
_shelx_F_calc_maximum      228.23
_exptl_crystal_F_000       544.00
_reflns_d_resolution_high  0.8404
 
loop_
 _symmetry_equiv_pos_as_xyz
 'x, y, z'
 '-x, -y, -z'
 
_cell_length_a     9.2241
_cell_length_b     9.8526
_cell_length_c    10.6380
_cell_angle_alpha  77.073
_cell_angle_beta   67.414
_cell_angle_gamma  69.069
 
_shelx_F_squared_multiplier     1.000
 
loop_
 _refln_index_h
 _refln_index_k
 _refln_index_l
 _refln_F_squared_calc
 _refln_F_squared_meas
 _refln_F_squared_sigma
 _refln_observed_status
   1   0   0    22335.10    22331.96    298.00 o
   2   0   0      262.38      302.84     12.29 o
   3   0   0     4483.92     4629.86    112.09 o
   4   0   0     1445.42     1502.82     34.77 o
   5   0   0      665.81      717.00     21.11 o
   6   0   0      222.27      211.20     18.92 o
   7   0   0     1393.53     1453.12     54.49 o
   8   0   0     1068.56     1040.13     46.02 o
   9   0   0     1105.51     1156.54     51.24 o
  -9   1   0       19.10       24.20     15.41 o
  -8   1   0      562.30      595.43     34.68 o
  -7   1   0     5043.19     5239.25    184.53 o
  -6   1   0     6024.14     5966.33    659.35 o
  -5   1   0     5395.85     5686.81    112.74 o
  -4   1   0     2631.96     2754.08     75.44 o
  -3   1   0     6353.81     6881.14    129.31 o
  -2   1   0    52089.82    54035.83    798.41 o
  -1   1   0    11478.48    10514.50    441.83 o
   0   1   0       87.80      114.71      4.63 o
   1   1   0     1491.88     1538.37     29.99 o
   2   1   0     9220.12     8922.90    410.33 o
   3   1   0     5124.79     5045.56    124.67 o
   4   1   0    10824.95    11023.90    202.93 o
   5   1   0    14401.85    14211.81    449.84 o
   6   1   0     6669.01     6644.37    171.91 o
   7   1   0     2165.70     2202.48     72.58 o
   8   1   0     2608.97     2657.15    175.05 o
   9   1   0      768.02      773.28     75.49 o
  -8   2   0     1918.47     1855.99    103.18 o
  -7   2   0     2159.66     2271.01    115.08 o
  -6   2   0      488.55      522.14     52.53 o
  -5   2   0      112.37      133.04     11.84 o
  -4   2   0      672.32      672.93     21.29 o
  -3   2   0        0.47       63.26     12.79 o
  -2   2   0    14056.30    14204.11    257.79 o
  -1   2   0    20703.88    18877.13    658.86 o
   0   2   0     7907.36     8007.87    198.68 o
   1   2   0    20377.99    18742.94    335.14 o
   2   2   0    26582.55    23969.63    451.38 o
   3   2   0    17057.64    15654.03    751.75 o
   4   2   0    10265.33    10065.60    240.30 o
   5   2   0      400.70      416.06     34.28 o
   6   2   0      237.66      268.54     35.85 o
   7   2   0       74.28       59.94     14.37 o
   8   2   0     1148.71     1085.04     57.26 o
   9   2   0      546.62      502.45     33.27 o
  10   2   0      969.01      987.92     49.77 o
  -8   3   0      308.45      364.53     48.13 o
  -7   3   0     1169.85     1031.40     70.92 o
  -6   3   0     1767.23     1708.01     90.21 o
  -5   3   0     1778.45     1756.24     44.07 o
  -4   3   0     9010.69     9480.53    179.35 o
  -3   3   0    20653.16    21028.36    381.44 o
  -2   3   0    10839.76    11268.40    248.81 o
  -1   3   0     3148.23     3021.10     58.76 o
   0   3   0     1653.42     1780.97     42.77 o
   1   3   0     1714.57     1624.66     38.00 o
   2   3   0     1808.80     1834.99     37.25 o
   3   3   0     4886.87     5030.46     94.77 o
   4   3   0     6125.43     6241.75    128.45 o
   5   3   0     4444.38     4278.53    112.53 o
   6   3   0     7530.21     7913.58    198.71 o
   7   3   0     3760.29     3825.35    109.73 o
   8   3   0     3016.48     2824.54     89.36 o
   9   3   0     1920.00     1803.57     67.96 o
  10   3   0      530.75      557.78     37.50 o
  -7   4   0      371.33      421.43     48.04 o
  -6   4   0     1147.39     1109.13     47.74 o
  -5   4   0     3308.19     3311.42    131.44 o
  -4   4   0      611.41      580.06     26.76 o
  -3   4   0      240.64      250.64     15.78 o
  -2   4   0      520.77      478.17     33.28 o
  -1   4   0     5739.38     5507.16    212.40 o
   0   4   0     7582.39     7572.84    139.93 o
   1   4   0    14649.76    14327.06    312.57 o
   2   4   0    20503.41    19967.08    358.96 o
   3   4   0     6317.47     6342.76    118.82 o
   4   4   0     7950.75     8103.98    150.26 o
   5   4   0     6096.17     6152.05    154.47 o
   6   4   0      724.94      765.46     33.67 o
   7   4   0       52.00       64.67     20.58 o
   8   4   0        1.02       -2.86      9.82 o
   9   4   0      292.30      279.19     25.69 o
  10   4   0      504.38      478.59     35.67 o
  -7   5   0       55.83       55.23     29.99 o
  -6   5   0      504.05      550.27     30.67 o
  -5   5   0     2587.49     2506.02     73.48 o
  -4   5   0     2398.78     2319.88     67.59 o
  -3   5   0     6331.33     6475.80    154.50 o
  -2   5   0     9280.11     9390.85    215.21 o
  -1   5   0     7083.38     6749.04    157.03 o
   0   5   0     8042.71     7768.10    177.22 o
   1   5   0      478.72      473.64     27.56 o
   2   5   0      751.47      746.42     19.66 o
   3   5   0      890.89      973.54     33.55 o
   4   5   0     2498.83     2451.13     51.12 o
   5   5   0     3744.13     3726.73     99.29 o
   6   5   0     2327.16     2342.44    101.89 o
   7   5   0     4402.22     4297.37    119.33 o
   8   5   0     2582.89     2618.62     84.01 o
   9   5   0     1333.47     1280.44     54.45 o
  10   5   0      970.06      962.86     55.05 o
  -6   6   0      962.79      982.78     43.68 o
  -5   6   0     1726.13     1649.38     57.29 o
  -4   6   0     1253.75     1224.86     80.89 o
  -3   6   0       31.35       32.15     10.24 o
  -2   6   0       78.26       65.12     11.21 o
  -1   6   0     1150.76     1058.95     55.28 o
   0   6   0     3942.20     3848.80    167.43 o
   1   6   0     2913.66     2838.28     98.84 o
   2   6   0     7510.16     7397.88    139.21 o
   3   6   0     9252.24     9286.69    173.03 o
   4   6   0     4263.64     4515.74     89.09 o
   5   6   0     4823.69     4721.44    122.03 o
   6   6   0     3679.30     3545.19     98.29 o
   7   6   0      706.04      708.00     34.44 o
   8   6   0      101.05      118.79     17.65 o
   9   6   0       87.25       75.69     17.86 o
  -5   7   0      470.47      528.07     32.32 o
  -4   7   0     1072.12     1150.16    119.03 o
  -3   7   0     3312.25     3240.33    100.82 o
  -2   7   0     4913.59     4730.88    120.86 o
  -1   7   0     4414.28     4125.47    105.94 o
   0   7   0     4881.33     4741.24    117.49 o
   1   7   0     4583.33     4530.62    111.63 o
   2   7   0      491.19      521.78     54.89 o
   3   7   0       41.27       57.14      7.31 o
   4   7   0      121.88      132.28      9.68 o
   5   7   0      593.69      606.48     27.69 o
   6   7   0      617.64      573.12     28.62 o
   7   7   0     1601.07     1470.24     57.70 o
   8   7   0     2523.23     2483.60     80.39 o
   9   7   0     1068.84     1079.14     50.13 o
  -4   8   0     1048.83      959.75     43.38 o
  -3   8   0      853.92      787.35    135.36 o
  -2   8   0      154.82      134.46     16.58 o
  -1   8   0       97.98      102.26     13.94 o
   0   8   0      267.85      254.27     18.38 o
   1   8   0     2753.55     2743.59     76.08 o
   2   8   0     2892.04     2841.66    129.59 o
   3   8   0     4702.85     4835.61    119.77 o
   4   8   0     2884.22     2722.24     72.36 o
   5   8   0     2295.34     2407.84     70.77 o
   6   8   0     2829.53     2888.53     84.34 o
   7   8   0      938.62      878.92     70.58 o
   8   8   0      483.50      408.76     28.50 o
   9   8   0       96.81      107.55     24.16 o
  -3   9   0      618.00      630.29     39.41 o
  -2   9   0     1083.91     1012.45    106.48 o
  -1   9   0     3049.27     2865.53     84.23 o
   0   9   0     3317.73     2974.96     84.85 o
   1   9   0     2715.32     2597.65     75.41 o
   2   9   0     1583.98     1501.43     49.93 o
   3   9   0      857.77      861.01     34.33 o
   4   9   0      448.72      476.62     46.05 o
   5   9   0       43.54       52.74     16.24 o
   6   9   0      464.63      538.59     41.02 o
   7   9   0      355.77      358.03     42.36 o
   8   9   0      606.95      561.33     34.09 o
  -2  10   0      518.68      462.47     31.88 o
  -1  10   0       35.43       48.35     14.67 o
   0  10   0       13.26       10.05     11.42 o
   1  10   0       67.60       66.66     18.46 o
   2  10   0      740.55      748.41     34.40 o
   3  10   0     1033.16     1001.23     39.76 o
   4  10   0     1851.24     1874.46     98.75 o
   5  10   0     2070.57     2119.10     94.59 o
   6  10   0     1437.71     1517.48     76.69 o
   7  10   0     1331.64     1512.13     80.52 o
   1  11   0      962.73      980.82     76.32 o
   2  11   0     1502.50     1502.86     55.02 o
   3  11   0      980.11     1008.91     42.13 o
   4  11   0      206.87      233.39     29.26 o
   5  11   0      372.47      387.70     37.01 o
  -4 -11   1       74.52       77.29     21.18 o
  -3 -11   1       12.35       26.65     16.10 o
  -2 -11   1      533.64      462.93     37.42 o
  -1 -11   1     1025.56     1014.76    119.65 o
  -6 -10   1     1578.91     1657.94     83.38 o
  -5 -10   1     1331.97     1373.28     71.29 o
  -4 -10   1     1120.10     1027.99     58.42 o
  -3 -10   1     1762.70     1754.74     57.74 o
  -2 -10   1     1764.61     1780.57     59.19 o
  -1 -10   1     1086.56     1063.50     43.39 o
   0 -10   1      235.64      196.57     20.24 o
   1 -10   1        7.29        6.55     12.40 o
  -7  -9   1     1124.98     1124.45     47.62 o
  -6  -9   1      388.23      382.67     36.08 o
  -5  -9   1      889.01      901.55     51.87 o
  -4  -9   1      200.70      205.75     24.87 o
  -3  -9   1       40.08       46.07     14.37 o
  -2  -9   1      244.90      207.80     17.77 o
  -1  -9   1     1886.49     1856.48     59.41 o
   0  -9   1     2258.88     2168.83     67.35 o
   1  -9   1     1079.37      991.66     41.22 o
   2  -9   1     1866.97     1840.70     63.09 o
   3  -9   1     1655.72     1760.56     84.88 o
  -8  -8   1       92.01      101.00     23.33 o
  -7  -8   1      127.47      137.05     18.60 o
  -6  -8   1      390.60      426.56     46.28 o
  -5  -8   1     1594.05     1590.47     52.66 o
  -4  -8   1     2809.80     2723.15    122.42 o
  -3  -8   1     5640.34     5715.78    137.63 o
  -2  -8   1     4757.99     4825.32    120.31 o
  -1  -8   1     1707.44     1723.10     53.68 o
   0  -8   1     2657.35     2393.30     69.76 o
   1  -8   1     1208.21     1124.18    109.89 o
   2  -8   1       29.61       34.07     11.71 o
   3  -8   1       33.58       44.49     16.73 o
   4  -8   1      363.35      369.68     27.92 o
  -9  -7   1      946.18      929.19     47.86 o
  -8  -7   1     1044.33     1019.29     46.53 o
  -7  -7   1     1969.53     2031.45     68.45 o
  -6  -7   1     2503.42     2532.93     76.76 o
  -5  -7   1     2142.11     2111.34     64.38 o
  -4  -7   1     1761.03     1712.40     53.27 o
  -3  -7   1       74.64       86.31      8.44 o
  -2  -7   1        0.23        7.72      7.14 o
  -1  -7   1      127.50      126.99     33.27 o
   0  -7   1     2141.73     2067.92     60.23 o
   1  -7   1     2186.58     2017.91     60.23 o
   2  -7   1     4582.63     4411.47    146.09 o
   3  -7   1     5612.38     5695.93    341.23 o
   4  -7   1     2017.70     1977.75     64.70 o
   5  -7   1      870.62      853.04     40.15 o
  -9  -6   1      188.55      204.64     24.57 o
  -8  -6   1      194.94      188.02     21.75 o
  -7  -6   1       11.28        6.06     11.20 o
  -6  -6   1       16.05       40.08     11.98 o
  -5  -6   1     1402.64     1375.54     54.50 o
  -4  -6   1     6419.01     6682.69    127.89 o
  -3  -6   1     4939.45     4710.99    173.45 o
  -2  -6   1     6394.34     6584.66    125.71 o
  -1  -6   1     4151.03     4128.19     82.13 o
   0  -6   1     6788.53     6641.43    156.52 o
   1  -6   1     7467.63     7174.01    169.01 o
   2  -6   1     1504.60     1483.87     73.62 o
   3  -6   1      298.84      268.32     19.50 o
   4  -6   1       12.69       13.38     11.01 o
   5  -6   1      648.26      684.37     33.84 o
   6  -6   1      437.05      499.60     35.65 o
  -9  -5   1      843.44      785.80     54.38 o
  -8  -5   1      995.49      925.08     44.11 o
  -7  -5   1     2562.16     2571.75     81.37 o
  -6  -5   1     6009.00     5815.93    151.58 o
  -5  -5   1     3742.31     4001.95    107.11 o
  -4  -5   1     5960.62     6204.80    118.38 o
  -3  -5   1     2617.30     2666.46     55.37 o
  -2  -5   1      341.72      358.67     13.01 o
  -1  -5   1       88.08       96.42      7.83 o
   0  -5   1      488.36      508.95     14.70 o
   1  -5   1     3233.13     3148.84    101.36 o
   2  -5   1     5163.87     5226.68    162.96 o
   3  -5   1     4111.35     4189.86    159.98 o
   4  -5   1     4556.43     4614.29    117.59 o
   5  -5   1     3939.97     3979.97    105.94 o
   6  -5   1     2208.56     2106.56     69.75 o
   7  -5   1      985.84     1001.41     73.88 o
  -9  -4   1      567.18      543.24     58.95 o
  -8  -4   1      709.24      653.14     46.88 o
  -7  -4   1      253.58      222.87     21.23 o
  -6  -4   1        0.21        8.06      8.84 o
  -5  -4   1      261.70      183.48     27.99 o
  -4  -4   1      774.37      709.87     21.93 o
  -3  -4   1     4657.66     4437.93     85.74 o
  -2  -4   1     9301.95     9839.94    180.40 o
  -1  -4   1    16181.20    16158.15    292.03 o
   0  -4   1    19409.74    18545.91    582.72 o
   1  -4   1     8749.71     8764.43    162.30 o
   2  -4   1     7042.72     7013.32    132.54 o
   3  -4   1      666.41      646.98     20.04 o
   4  -4   1      326.81      312.25     20.21 o
   5  -4   1      521.10      530.94     27.51 o
   6  -4   1      247.05      228.76     20.49 o
   7  -4   1      909.43      929.66     68.98 o
   8  -4   1     1131.66     1214.04     85.50 o
  -9  -3   1      477.28      458.36     33.72 o
  -8  -3   1     1910.95     1834.18     73.02 o
  -7  -3   1     2570.99     2388.72     77.34 o
  -6  -3   1     4765.59     4807.83    129.81 o
  -5  -3   1     7734.55     7372.58    183.81 o
  -4  -3   1      865.21      895.54     32.12 o
  -3  -3   1     5297.88     5609.47    146.29 o
  -2  -3   1    27345.25    26597.74    474.89 o
  -1  -3   1     2853.81     2872.13     56.08 o
   0  -3   1      376.90      376.77     16.41 o
   1  -3   1     4449.20     4298.93    107.08 o
   2  -3   1     7009.32     7029.51    131.54 o
   3  -3   1     2036.21     2137.17     46.41 o
   4  -3   1     5312.70     5537.48    109.36 o
   5  -3   1     6128.09     6386.23    126.54 o
   6  -3   1     5466.96     5693.80    116.55 o
   7  -3   1     3037.61     3087.52    142.21 o
   8  -3   1      789.23      771.57     66.17 o
  -9  -2   1     1578.98     1635.27     64.49 o
  -8  -2   1     2030.46     1968.17     69.95 o
  -7  -2   1     1523.24     1462.02     55.25 o
  -6  -2   1       39.32       60.51     13.09 o
  -5  -2   1      205.15      182.93     15.81 o
  -4  -2   1       87.68      111.64     15.27 o
  -3  -2   1     3506.37     3497.69     89.46 o
  -2  -2   1     1773.46     1812.57     36.85 o
  -1  -2   1    17167.70    16150.04    404.64 o
   0  -2   1    29932.08    30969.73    580.40 o
   1  -2   1     7721.70     7805.66    142.72 o
   2  -2   1    13525.98    13788.80    249.63 o
   3  -2   1    10892.28    10891.60    200.22 o
   4  -2   1     2824.31     2883.01     61.04 o
   5  -2   1     1545.42     1612.78     62.20 o
   6  -2   1      351.66      331.75     16.87 o
   7  -2   1      972.72     1035.65    105.30 o
   8  -2   1     1122.40     1113.36     65.43 o
   9  -2   1      579.44      649.33     60.03 o
  -9  -1   1       19.35       25.88     14.94 o
  -8  -1   1      734.46      731.74     39.11 o
  -7  -1   1     2866.83     3030.73    115.82 o
  -6  -1   1     2631.15     2595.01     79.94 o
  -5  -1   1     8544.95     8045.13    213.16 o
  -4  -1   1    11020.02    10521.38    253.51 o
  -3  -1   1     7535.02     7355.14    177.81 o
  -2  -1   1    12146.58    11506.65    209.05 o
  -1  -1   1     7404.99     6837.80    124.22 o
   0  -1   1      946.31     1047.17     21.34 o
   1  -1   1       15.88       74.19      7.22 o
   2  -1   1     1010.84     1094.52     24.27 o
   3  -1   1     1321.09     1324.31     30.28 o
   4  -1   1     1599.16     1599.77     37.56 o
   5  -1   1     9946.65    10322.08    194.46 o
   6  -1   1     7145.64     7645.03    149.46 o
   7  -1   1     3481.50     3420.71    100.63 o
   8  -1   1     3070.48     3126.27     96.00 o
   9  -1   1      755.91      746.95     40.88 o
  -9   0   1     1673.76     1739.97     91.46 o
  -8   0   1     1589.54     1583.30     61.45 o
  -7   0   1     1513.70     1513.60     56.81 o
  -6   0   1     1797.97     1779.59     60.75 o
  -5   0   1     1120.16     1112.27     42.54 o
  -4   0   1     1021.56     1017.44     25.81 o
  -3   0   1     1390.73     1403.76     31.58 o
  -2   0   1    10472.91    10121.79    240.17 o
  -1   0   1     6661.76     7479.94    114.03 o
   0   0   1    20709.54    19602.57    494.34 o
   1   0   1    24603.93    24139.60    356.32 o
   2   0   1     4735.24     5118.16    112.98 o
   3   0   1    18533.11    17763.38    319.51 o
   4   0   1    14318.52    13989.28    256.64 o
   5   0   1      983.54     1035.05     28.01 o
   6   0   1      785.16      835.56     75.42 o
   7   0   1      122.09      107.87     15.92 o
   8   0   1       94.93      108.23     17.57 o
   9   0   1      525.68      523.11     33.87 o
  -9   1   1       19.49       24.60     16.95 o
  -8   1   1       54.14       76.00     17.18 o
  -7   1   1      643.95      612.05     34.08 o
  -6   1   1     2086.54     2085.31     76.53 o
  -5   1   1     3319.88     3523.50     74.35 o
  -4   1   1     7718.50     7594.94    154.50 o
  -3   1   1    20368.89    19207.91    348.19 o
  -2   1   1    14194.01    14328.59    259.30 o
  -1   1   1    10808.73    11113.95    240.20 o
   0   1   1     7153.50     7155.52    128.75 o
   1   1   1      903.23      991.43     19.75 o
   2   1   1     1469.86     1588.65     40.45 o
   3   1   1      629.54      577.32     22.89 o
   4   1   1     2465.71     2520.43     51.80 o
   5   1   1     6601.91     6725.56    255.03 o
   6   1   1     8053.33     8032.15    283.62 o
   7   1   1     3221.31     3065.86     91.85 o
   8   1   1     2380.72     2318.92     76.66 o
   9   1   1     2507.77     2438.56     81.99 o
  10   1   1      741.45      668.46     39.57 o
  -8   2   1     1593.85     1619.14     96.02 o
  -7   2   1     2234.02     2278.60     76.50 o
  -6   2   1     2029.05     2109.50     70.02 o
  -5   2   1     2724.80     2777.69     61.82 o
  -4   2   1      905.82      894.19     29.03 o
  -3   2   1     2573.57     2687.72     56.24 o
  -2   2   1      335.13      339.90     22.30 o
  -1   2   1    37567.47    34004.15    606.57 o
   0   2   1     2220.47     2329.15     44.17 o
   1   2   1      769.29      960.99     19.43 o
   2   2   1    22177.95    21432.53    382.34 o
   3   2   1    21436.52    20671.84    370.18 o
   4   2   1    18321.21    18037.83    326.01 o
   5   2   1     7786.14     7894.98    148.35 o
   6   2   1     1733.24     1630.58     56.69 o
   7   2   1      690.60      626.01     48.01 o
   8   2   1        8.48       20.54     13.31 o
   9   2   1      321.99      330.43     27.29 o
  10   2   1      249.64      264.10     27.20 o
  -8   3   1       39.67       70.18     31.15 o
  -7   3   1        5.95      -12.46     17.67 o
  -6   3   1      253.64      208.38     32.76 o
  -5   3   1     1171.08     1182.74     33.84 o
  -4   3   1     4370.55     4369.53     89.19 o
  -3   3   1    20691.40    20430.05    370.47 o
  -2   3   1    11316.14    11206.60    318.65 o
  -1   3   1     6998.37     6868.01    127.08 o
   0   3   1    12657.28    12115.70    263.69 o
   1   3   1     5692.08     5752.81    105.86 o
   2   3   1     2584.28     2714.59     52.63 o
   3   3   1      788.29      819.02     19.37 o
   4   3   1      443.07      444.15     20.13 o
   5   3   1     1490.65     1433.77     32.35 o
   6   3   1     1707.35     1672.38     63.12 o
   7   3   1     7271.06     7345.97    188.25 o
   8   3   1     4167.74     4274.05    122.15 o
   9   3   1     1728.91     1686.62     64.00 o
  10   3   1     1331.93     1228.00     55.21 o
  -7   4   1     1018.50     1127.29     78.54 o
  -6   4   1     1386.14     1394.28     82.14 o
  -5   4   1     5231.66     4993.69    125.58 o
  -4   4   1     3624.97     3653.11     94.31 o
  -3   4   1      197.31      204.68     12.73 o
  -2   4   1      456.59      452.70     14.68 o
  -1   4   1      134.76      145.93     10.50 o
   0   4   1     4235.44     4081.74    103.55 o
   1   4   1     7412.39     7760.85    146.23 o
   2   4   1    13516.70    13740.19    248.48 o
   3   4   1    15793.73    15191.33    274.65 o
   4   4   1     3038.57     3109.58     98.88 o
   5   4   1    11454.17    12138.16    316.34 o
   6   4   1     7188.32     7412.38    185.16 o
   7   4   1     1114.78     1194.22     93.56 o
   8   4   1     1004.71      932.87     51.20 o
   9   4   1        0.09      -10.87     10.87 o
  10   4   1      192.83      166.39     22.84 o
  -7   5   1       85.08       93.12     35.07 o
  -6   5   1        2.83       24.50     23.67 o
  -5   5   1      933.55      897.27     37.43 o
  -4   5   1     2275.88     2294.61    135.32 o
  -3   5   1     1779.35     1751.14     53.35 o
  -2   5   1     4840.42     4278.73    240.57 o
  -1   5   1     7457.88     7141.46    165.15 o
   0   5   1    14228.36    13420.90    296.24 o
   1   5   1    19868.50    19589.05    353.04 o
   2   5   1     1533.30     1523.08     33.38 o
   3   5   1     1294.47     1411.83     32.00 o
   4   5   1      725.03      790.60     21.17 o
   5   5   1      320.18      309.55     12.50 o
   6   5   1      427.86      461.34     31.70 o
   7   5   1     3338.43     3441.61    201.23 o
   8   5   1     3502.55     3526.75    120.14 o
   9   5   1     1236.65     1229.76     52.69 o
  10   5   1      963.26      937.32     47.33 o
  -6   6   1     2370.70     2535.78    126.34 o
  -5   6   1     1581.93     1543.20     54.60 o
  -4   6   1     1104.48     1073.67     41.98 o
  -3   6   1     1386.53     1298.98     45.06 o
  -2   6   1     1699.63     1639.96     51.32 o
  -1   6   1     1346.78     1304.67     57.50 o
   0   6   1      663.27      632.36     24.90 o
   1   6   1     1768.28     1660.78     47.30 o
   2   6   1      494.13      507.42     18.88 o
   3   6   1     4869.20     4964.80     96.04 o
   4   6   1     9561.19    10067.74    186.97 o
   5   6   1     8376.83     8724.72    163.68 o
   6   6   1     6328.92     6397.57    162.25 o
   7   6   1     3199.57     2951.19    229.98 o
   8   6   1      359.46      379.98     29.51 o
   9   6   1      222.54      236.59     23.41 o
  10   6   1       56.46       58.15     22.29 o
  -5   7   1        0.39       13.90     13.68 o
  -4   7   1      148.83      148.87     23.21 o
  -3   7   1     1265.09     1195.26    101.70 o
  -2   7   1     2989.61     2796.14     79.25 o
  -1   7   1     5412.09     4985.04    124.29 o
   0   7   1     3409.88     3167.33     83.56 o
   1   7   1     3208.44     3129.73     81.47 o
   2   7   1     5512.67     5762.47    136.92 o
   3   7   1     3946.04     4118.79    100.08 o
   4   7   1     2546.88     2603.73     55.75 o
   5   7   1      771.90      751.87     22.94 o
   6   7   1      676.68      657.57     29.90 o
   7   7   1      510.53      497.54     27.55 o
   8   7   1      739.61      734.22     36.19 o
   9   7   1     1500.33     1495.44     88.23 o
  -4   8   1     1326.57     1324.41     61.32 o
  -3   8   1     2751.75     2714.66    116.31 o
  -2   8   1     1278.46     1247.18     50.53 o
  -1   8   1      104.51      123.59     22.13 o
   0   8   1      247.53      235.27     17.95 o
   1   8   1       15.81       16.76      8.33 o
   2   8   1      614.05      598.92     26.28 o
   3   8   1      310.36      455.89     87.42 o
   4   8   1     3663.10     3584.86    122.65 o
   5   8   1     5330.55     5334.52    136.08 o
   6   8   1     2259.28     2289.62     69.10 o
   7   8   1     1942.30     1910.02     63.21 o
   8   8   1     1292.56     1295.56     50.71 o
   9   8   1     1056.46     1075.36     48.62 o
  -3   9   1      322.14      295.77     25.86 o
  -2   9   1      723.50      676.13     34.79 o
  -1   9   1     1251.09     1134.91     44.85 o
   0   9   1     2286.39     2155.14    125.10 o
   1   9   1     1742.54     1641.69     53.85 o
   2   9   1     3624.71     3592.22     95.60 o
   3   9   1     4704.71     4910.85    122.80 o
   4   9   1      931.31      932.89     48.59 o
   5   9   1      423.47      467.11     34.28 o
   6   9   1       59.89       69.31     17.30 o
   7   9   1       24.73        1.20     14.58 o
   8   9   1       16.42       19.51     13.35 o
  -1  10   1      446.87      423.37     28.78 o
   0  10   1      253.93      216.24     20.39 o
   1  10   1      657.21      605.63     31.17 o
   2  10   1        2.72        8.37     10.13 o
   3  10   1      372.53      343.53     40.77 o
   4  10   1      660.58      662.56     56.39 o
   6  10   1     1306.92     1295.85     68.43 o
   1  11   1      950.27      921.46     42.22 o
   2  11   1     1482.48     1479.83     54.06 o
   3  11   1     1810.43     1868.94     63.66 o
   4  11   1      894.91     1005.86     41.57 o
   5  11   1      540.94      502.78     42.04 o
  -5 -10   2     1333.15     1395.62     74.34 o
  -4 -10   2      955.76      958.87     56.53 o
  -3 -10   2      975.53     1026.96     53.04 o
  -2 -10   2     1740.63     1835.95    143.39 o
  -1 -10   2      815.70      774.52     36.82 o
   0 -10   2     1108.53     1054.01     50.94 o
   1 -10   2      985.80      970.75     43.52 o
  -7  -9   2     1618.72     1646.18     61.76 o
  -6  -9   2     1476.98     1548.40     80.24 o
  -5  -9   2      953.25      901.32     53.48 o
  -4  -9   2     1170.72     1031.82     56.43 o
  -3  -9   2        1.33       24.08      9.89 o
  -2  -9   2        1.57        4.12      9.15 o
  -1  -9   2        0.62       18.35     10.08 o
   0  -9   2      433.61      380.30     24.13 o
   1  -9   2      552.78      540.31     29.90 o
   2  -9   2     1167.38     1040.88     44.23 o
   3  -9   2     1752.20     1676.42     89.20 o
  -7  -8   2        5.97        4.41     12.96 o
  -6  -8   2        4.55        8.81     11.86 o
  -5  -8   2      432.93      444.55     27.94 o
  -4  -8   2     1921.97     1974.81     85.69 o
  -3  -8   2     2620.13     2734.15     74.92 o
  -2  -8   2     3130.76     3111.43     84.46 o
  -1  -8   2     2736.79     2734.98     77.19 o
   0  -8   2     2296.11     2170.06     65.55 o
   1  -8   2     2020.09     1974.26     62.42 o
   2  -8   2     1148.17     1041.35     41.59 o
   3  -8   2      275.76      260.60     22.34 o
   4  -8   2       35.32       34.07     15.15 o
  -8  -7   2      983.43      973.97     85.07 o
  -7  -7   2     1151.10     1241.18     50.71 o
  -6  -7   2     2671.59     2735.00     83.12 o
  -5  -7   2     3178.26     3136.78    139.03 o
  -4  -7   2     2150.65     2093.70     62.14 o
  -3  -7   2     1958.83     2091.16     48.25 o
  -2  -7   2      381.15      425.09     21.71 o
  -1  -7   2       29.16       27.10      8.58 o
   0  -7   2       16.56       37.85     12.90 o
   1  -7   2     1293.67     1212.19     42.53 o
   2  -7   2     1962.34     1791.41     57.30 o
   3  -7   2     1711.39     1701.12    131.86 o
   4  -7   2     1877.47     1880.49     62.65 o
   5  -7   2     1403.79     1368.37     53.11 o
  -8  -6   2      782.77      808.29     42.92 o
  -7  -6   2      768.86      798.20     51.89 o
  -6  -6   2       19.58       20.04     11.50 o
  -5  -6   2      262.42      237.19     18.17 o
  -4  -6   2     1210.74     1166.26     40.25 o
  -3  -6   2     2569.57     2700.75    127.18 o
  -2  -6   2     1107.03     1208.54     31.17 o
  -1  -6   2     7532.23     7697.79    146.74 o
   0  -6   2    10570.44     9780.50    419.52 o
   1  -6   2     3897.68     3733.20    225.97 o
   2  -6   2     1976.00     1825.21     55.84 o
   3  -6   2     1627.44     1649.67     53.83 o
   4  -6   2     1304.07     1275.68     49.67 o
   5  -6   2      107.18       99.15     16.46 o
   6  -6   2       73.06       93.23     34.79 o
  -9  -5   2       21.18       17.26     17.05 o
  -8  -5   2      816.78      856.23     43.65 o
  -7  -5   2     2818.68     2685.73     85.70 o
  -6  -5   2     4382.46     4373.83    122.05 o
  -5  -5   2     5408.39     5528.85    143.15 o
  -4  -5   2     2055.03     2149.27     62.64 o
  -3  -5   2     5684.62     6125.68    176.14 o
  -2  -5   2     6924.66     6973.59    132.36 o
  -1  -5   2      448.35      429.91     14.82 o
   0  -5   2       47.93       43.31      5.15 o
   1  -5   2      219.33      216.38     12.06 o
   2  -5   2     1896.24     1785.85     52.63 o
   3  -5   2      909.22      926.82     35.04 o
   4  -5   2     1273.09     1300.35     60.61 o
   5  -5   2     4579.96     4671.86    126.20 o
   6  -5   2     2939.58     2941.31     86.36 o
   7  -5   2     1430.48     1572.14     58.72 o
  -9  -4   2     1512.35     1600.06     79.76 o
  -8  -4   2     1434.13     1403.21     57.86 o
  -7  -4   2     2256.65     2116.86     72.27 o
  -6  -4   2      413.23      392.25     34.88 o
  -5  -4   2       32.73       58.10     11.32 o
  -4  -4   2       95.81      111.59     11.69 o
  -3  -4   2      630.90      607.23     18.29 o
  -2  -4   2     4723.30     4689.40     90.90 o
  -1  -4   2    12211.54    12138.83    222.72 o
   0  -4   2    14604.29    14149.32    290.72 o
   1  -4   2     6231.60     6267.09    118.98 o
   2  -4   2     5604.19     5683.86    109.36 o
   3  -4   2     6573.68     6666.93    128.23 o
   4  -4   2     1733.22     1565.04     82.99 o
   5  -4   2     1404.12     1462.25     49.40 o
   6  -4   2      385.85      399.68     25.87 o
   7  -4   2      210.85      240.09     37.65 o
   8  -4   2      188.10      145.95     36.13 o
  -9  -3   2        0.66       -3.85     14.75 o
  -8  -3   2      680.05      621.62     37.29 o
  -7  -3   2     1926.73     1761.48    104.52 o
  -6  -3   2     1218.51     1179.73     48.77 o
  -5  -3   2     4897.19     4797.31    126.93 o
  -4  -3   2     8366.09     8222.38    200.52 o
  -3  -3   2    10199.38    10305.43    189.33 o
  -2  -3   2    13737.54    13985.95    253.57 o
  -1  -3   2     5415.67     5284.50    169.74 o
   0  -3   2      808.37      791.99     33.59 o
   1  -3   2     2043.78     2084.64     43.01 o
   2  -3   2      109.22      137.13     20.35 o
   3  -3   2     3033.40     2964.00     61.08 o
   4  -3   2     4168.84     4177.15     84.51 o
   5  -3   2     4047.52     4042.81     84.30 o
   6  -3   2     2625.02     2611.42     61.39 o
   7  -3   2     2509.87     2444.05    117.85 o
   8  -3   2     1783.89     1988.38    109.31 o
  -9  -2   2     1764.23     1830.60     71.24 o
  -8  -2   2     1951.32     1933.02     71.11 o
  -7  -2   2     1416.42     1456.75     56.59 o
  -6  -2   2     1755.14     1646.14     58.44 o
  -5  -2   2     3394.48     3226.83    130.26 o
  -4  -2   2      263.78      265.97     17.80 o
  -3  -2   2     1321.01     1515.44     33.28 o
  -2  -2   2     1844.23     1769.71     37.09 o
  -1  -2   2     1185.94     1169.67     31.47 o
   0  -2   2     5253.11     5498.92    101.73 o
   1  -2   2    19187.29    17960.20    322.67 o
   2  -2   2    10151.35    10225.97    186.65 o
   3  -2   2    18135.38    18344.66    331.57 o
   4  -2   2    13138.57    12893.98    237.75 o
   5  -2   2     2143.46     2143.13    101.42 o
   6  -2   2      547.94      513.56     20.93 o
   7  -2   2       60.19       77.57     14.41 o
   8  -2   2       12.32       21.57     13.29 o
   9  -2   2       59.66       61.69     28.19 o
  -9  -1   2        7.32       -3.53     14.85 o
  -8  -1   2        1.18       15.35     13.91 o
  -7  -1   2      145.12      141.90     19.46 o
  -6  -1   2     2338.65     2236.96     72.83 o
  -5  -1   2     2572.12     2028.01     90.35 o
  -4  -1   2     8880.68     8892.24    166.19 o
  -3  -1   2    21737.55    20875.19    376.71 o
  -2  -1   2     6957.84     7052.22    130.04 o
  -1  -1   2     7656.71     7800.09    141.96 o
   0  -1   2     2257.88     2372.61     45.35 o
   1  -1   2     6262.89     6187.50    115.68 o
   2  -1   2     8479.86     8715.84    158.87 o
   3  -1   2      687.65      748.44     19.38 o
   4  -1   2     1130.84     1145.32     28.65 o
   5  -1   2     5436.78     5554.04    109.99 o
   6  -1   2     3957.38     3836.23    186.12 o
   7  -1   2     3017.47     3047.20    129.76 o
   8  -1   2     3028.77     3093.84     99.74 o
   9  -1   2     2048.67     1938.37     70.83 o
  -8   0   2     1696.24     1729.51     66.37 o
  -7   0   2     1868.76     1900.94     67.69 o
  -6   0   2     3409.02     3507.31    102.77 o
  -5   0   2     5843.35     5501.28    144.95 o
  -4   0   2     1660.42     1606.18     53.57 o
  -3   0   2      983.68     1002.40     24.54 o
  -2   0   2     1562.06     1555.31     67.22 o
  -1   0   2     4183.08     4178.87    170.29 o
   0   0   2     1516.96     1647.59     32.46 o
   1   0   2     5831.67     6220.15    136.20 o
   2   0   2    13078.60    12669.09    504.70 o
   3   0   2    13522.59    12719.00    230.91 o
   4   0   2     8592.37     8711.13    161.90 o
   5   0   2    11484.21    11791.68    219.06 o
   6   0   2     3930.20     3950.37     82.29 o
   7   0   2     1851.98     1753.60     59.94 o
   8   0   2      307.50      310.64     24.32 o
   9   0   2      144.55      164.22     20.64 o
  10   0   2      121.08       88.28     19.55 o
  -8   1   2       34.61       32.15     16.05 o
  -7   1   2       31.89       30.61     14.14 o
  -6   1   2      571.97      541.12     35.88 o
  -5   1   2     2291.40     2334.63    167.62 o
  -4   1   2     3227.07     3106.60     67.03 o
  -3   1   2     8888.48     9053.59    169.48 o
  -2   1   2    14074.27    13690.79    248.94 o
  -1   1   2     8223.13     8452.08    154.01 o
   0   1   2    17973.06    17283.56    308.87 o
   1   1   2    15441.15    15008.91    268.61 o
   2   1   2      738.72      777.73     16.96 o
   3   1   2     4390.83     4604.38     86.17 o
   4   1   2       69.47       94.87      7.00 o
   5   1   2      310.03      307.08     16.86 o
   6   1   2      714.53      714.65     22.25 o
   7   1   2     4945.65     4953.61    133.58 o
   8   1   2     2883.54     2771.29     98.89 o
   9   1   2     2070.13     1923.34     68.58 o
  10   1   2     1312.51     1386.23     57.73 o
  -8   2   2     1204.42     1210.76     80.34 o
  -7   2   2     2532.65     2711.95     88.63 o
  -6   2   2     3494.61     3536.61    105.20 o
  -5   2   2     4563.58     4651.48    151.90 o
  -4   2   2     1908.54     1812.50     69.73 o
  -3   2   2       86.87      149.50      9.13 o
  -2   2   2     2225.25     2264.29     46.92 o
  -1   2   2      886.53      927.55     21.32 o
   0   2   2     2044.06     2044.05     39.89 o
   1   2   2      450.37      556.96     14.93 o
   2   2   2    22154.15    21387.44    381.43 o
   3   2   2    12152.57    12320.10    222.29 o
   4   2   2     2269.10     2544.30     77.45 o
   5   2   2    15998.21    16107.63    349.94 o
   6   2   2    10148.49     9969.34    242.66 o
   7   2   2     2202.79     2157.68     95.38 o
   8   2   2      523.08      502.43     29.50 o
   9   2   2      108.37      132.24     18.81 o
  10   2   2       13.50       28.94     16.10 o
  -7   3   2      234.41      242.21     40.47 o
  -6   3   2        2.76       18.41     21.23 o
  -5   3   2     1361.40     1340.15     37.09 o
  -4   3   2     2961.21     3058.92     66.30 o
  -3   3   2     2511.07     2581.90     55.38 o
  -2   3   2     7665.99     7455.22    139.73 o
  -1   3   2    10523.74    10549.88    192.68 o
   0   3   2    13232.37    13182.54    267.17 o
   1   3   2     6777.95     6774.82    123.68 o
   2   3   2     2042.65     2213.23     45.32 o
   3   3   2    11270.56    11269.46    203.95 o
   4   3   2     4689.16     4890.20    119.39 o
   5   3   2       11.70       18.21      4.14 o
   6   3   2      834.91      775.52     31.63 o
   7   3   2     1590.43     1603.47     54.91 o
   8   3   2     2558.81     2395.56    157.35 o
   9   3   2     1246.62     1239.98     52.12 o
  10   3   2     1326.66     1349.07     57.47 o
  -7   4   2     1481.99     1517.80     95.52 o
  -6   4   2     2368.13     2679.84    130.36 o
  -5   4   2     2561.20     2522.81     72.78 o
  -4   4   2     5355.58     5057.11    181.69 o
  -3   4   2     4784.78     4715.00    123.11 o
  -2   4   2      717.62      657.69     25.27 o
  -1   4   2      326.33      310.22     10.26 o
   0   4   2      561.55      530.37     17.52 o
   1   4   2      721.38      702.57     20.54 o
   2   4   2      622.99      577.25     14.90 o
   3   4   2     5256.69     5222.02     98.16 o
   4   4   2     9456.48     9615.89    176.94 o
   5   4   2     6733.42     6847.78    129.49 o
   6   4   2     7776.94     7357.48    435.13 o
   7   4   2     3218.07     3234.94     92.36 o
   8   4   2     1297.29     1289.53     71.59 o
   9   4   2     1688.89     1660.11     81.47 o
  10   4   2      209.46      207.32     24.22 o
  -6   5   2      142.60      111.11     30.64 o
  -5   5   2       50.27       56.31     16.73 o
  -4   5   2      412.73      372.70     23.08 o
  -3   5   2     1319.53     1263.76     42.75 o
  -2   5   2     4325.91     4019.24    114.60 o
  -1   5   2     8813.67     8336.24    190.55 o
   0   5   2     7291.05     7179.60    163.88 o
   1   5   2     5248.25     5441.92    102.86 o
   2   5   2    10939.60    10797.95    197.42 o
   3   5   2     7113.18     7256.13    135.27 o
   4   5   2     2736.23     2703.60     55.53 o
   5   5   2      438.42      422.68     23.81 o
   6   5   2      438.05      453.00     22.83 o
   7   5   2       34.52       43.53     10.45 o
   8   5   2      179.11      264.14     21.96 o
   9   5   2      951.49     1012.83     45.76 o
  10   5   2     1170.18     1169.31     52.88 o
  -6   6   2     1263.87     1324.05     85.78 o
  -5   6   2     2185.38     2339.44     73.21 o
  -4   6   2     2455.84     2327.72     70.58 o
  -3   6   2     3452.93     3277.82     89.18 o
  -2   6   2     2998.94     2823.38     77.28 o
  -1   6   2      537.48      508.44     23.46 o
   0   6   2     1366.22     1226.45     38.60 o
   1   6   2      303.60      311.48     20.14 o
   2   6   2      475.31      453.65     19.31 o
   3   6   2      896.64      915.04     23.95 o
   4   6   2     9792.01     9672.89    179.84 o
   5   6   2     6254.26     6216.90    119.45 o
   6   6   2     1646.28     1672.01     53.15 o
   7   6   2     3944.57     3860.54    106.32 o
   8   6   2     2334.07     2372.79    110.14 o
   9   6   2      928.39      971.47     44.63 o
  10   6   2      752.91      754.39     41.26 o
  -5   7   2      169.70      196.98     22.34 o
  -4   7   2       43.52       41.82     14.21 o
  -3   7   2      795.14      770.57     35.22 o
  -2   7   2      874.82      824.66     42.64 o
  -1   7   2     1194.70     1122.39     44.30 o
   0   7   2     4968.25     4750.30    117.62 o
   1   7   2     3294.10     3187.78     82.43 o
   2   7   2     6845.27     6677.76    172.07 o
   3   7   2     7659.75     7884.07    180.42 o
   4   7   2     2968.25     2954.71     75.26 o
   5   7   2     2174.90     2150.90     48.56 o
   6   7   2      154.31      157.76     14.64 o
   7   7   2       14.83       21.60      9.70 o
   8   7   2        0.89        9.35     10.42 o
   9   7   2      386.56      377.96     69.54 o
  10   7   2      945.01     1033.57     61.49 o
  -4   8   2     1399.89     1468.61    158.34 o
  -3   8   2     2327.25     2321.58     73.57 o
  -2   8   2     2805.84     2664.19     95.61 o
  -1   8   2      615.22      606.62     29.51 o
   0   8   2     1116.51     1060.33     39.30 o
   1   8   2     2198.91     2101.66     61.12 o
   2   8   2        1.11       10.79      7.31 o
   3   8   2      684.05      685.87     27.80 o
   4   8   2      682.24      641.90     36.18 o
   5   8   2     2147.09     2218.68     60.55 o
   6   8   2     2332.57     2426.37     71.97 o
   7   8   2     1332.53     1293.89     47.70 o
   8   8   2     2661.33     2662.16    146.62 o
   9   8   2     1528.26     1465.21     56.52 o
  -3   9   2        0.13        6.16     13.89 o
  -2   9   2       96.65       84.11     16.49 o
  -1   9   2      211.36      178.34     18.84 o
   0   9   2      809.29      704.50     45.98 o
   1   9   2     2846.12     2813.89     79.93 o
   2   9   2     3612.38     3526.48     94.15 o
   3   9   2     4053.19     4187.77    106.96 o
   4   9   2     2488.89     2515.23     70.34 o
   5   9   2      610.08      593.57     36.66 o
   6   9   2     1630.59     1461.23     69.08 o
   7   9   2      395.18      352.91     32.72 o
   8   9   2        6.35       11.18     11.18 o
   9   9   2        4.85       18.36     13.37 o
  -1  10   2     1743.19     1627.72    156.77 o
   0  10   2     1468.42     1436.31     53.08 o
   1  10   2      823.54      802.24     47.07 o
   2  10   2      723.68      694.87     36.94 o
   3  10   2       11.31       24.97     10.81 o
   4  10   2      160.67      125.50     15.37 o
   5  10   2      176.66      202.29     27.85 o
   6  10   2      873.08      891.31     53.25 o
   7  10   2     1009.34      881.85     53.67 o
   8  10   2     1293.43     1292.95     72.40 o
   1  11   2      822.23      891.98     41.12 o
   2  11   2     1341.20     1299.82     50.02 o
   3  11   2      787.52      819.19    107.08 o
   4  11   2     1369.67     1449.42     51.85 o
   5  11   2     1591.42     1611.84     80.66 o
  -3 -10   3      770.79      828.37     51.36 o
  -2 -10   3     1096.12     1075.27     44.35 o
  -1 -10   3     1355.26     1349.67     51.60 o
   0 -10   3     1031.99     1044.41     44.74 o
  -6  -9   3     1885.16     1963.46     95.61 o
  -5  -9   3     1650.07     1827.01     87.49 o
  -4  -9   3      793.20      718.13     46.28 o
  -3  -9   3     1050.32     1019.45     55.37 o
  -2  -9   3      531.16      537.29     28.62 o
  -1  -9   3      395.95      386.16     24.58 o
   0  -9   3       12.29       21.44     11.31 o
   1  -9   3      555.11      589.55     73.95 o
   2  -9   3      571.72      588.37     32.53 o
   3  -9   3      475.49      502.79     32.39 o
  -7  -8   3      632.93      648.63     37.11 o
  -6  -8   3        1.25        8.48     12.81 o
  -5  -8   3        3.70       14.41     10.84 o
  -4  -8   3      114.67      106.32     20.26 o
  -3  -8   3     1071.00     1161.82     41.55 o
  -2  -8   3      681.04      714.87     31.42 o
  -1  -8   3     3483.49     3460.04     93.96 o
   0  -8   3     5595.00     5349.97    135.76 o
   1  -8   3     1567.09     1525.50     52.18 o
   2  -8   3      855.33      789.14     36.07 o
   3  -8   3     1248.72     1228.51     48.30 o
   4  -8   3      655.77      626.37     34.88 o
  -7  -7   3     1173.93     1184.20     51.13 o
  -6  -7   3     1482.72     1514.24     64.79 o
  -5  -7   3     2674.32     2606.58     78.36 o
  -4  -7   3     1111.04     1188.60     58.63 o
  -3  -7   3     3702.08     3897.17     81.87 o
  -2  -7   3     6365.01     6635.56    130.35 o
  -1  -7   3      903.49      907.00     34.69 o
   0  -7   3       64.80       72.36     16.73 o
   1  -7   3        6.05       21.94      9.44 o
   2  -7   3      530.24      522.97     26.68 o
   3  -7   3      298.25      318.19     35.21 o
   4  -7   3     1063.24     1056.79     98.79 o
   5  -7   3     2007.38     2014.24     68.55 o
  -8  -6   3      960.62      954.67     47.86 o
  -7  -6   3     1358.69     1385.55     78.01 o
  -6  -6   3      227.86      243.23     21.95 o
  -5  -6   3       44.54       50.43     12.49 o
  -4  -6   3      429.61      449.04     24.01 o
  -3  -6   3      142.02      132.08     10.41 o
  -2  -6   3     2755.49     2721.58     59.29 o
  -1  -6   3     2441.74     2383.93     75.08 o
   0  -6   3     3481.13     3341.56    110.02 o
   1  -6   3     4932.48     4700.77    230.37 o
   2  -6   3     5390.23     5146.86    128.50 o
   3  -6   3     5281.12     5378.13    135.50 o
   4  -6   3     1242.88     1294.09     76.97 o
   5  -6   3      243.22      298.63     23.66 o
   6  -6   3      201.96      197.95     22.31 o
  -8  -5   3      122.32      149.40     22.93 o
  -7  -5   3      777.73      729.61     38.43 o
  -6  -5   3     1520.30     1522.46     56.04 o
  -5  -5   3     3073.23     3102.96     89.15 o
  -4  -5   3     7650.82     7441.59    183.99 o
  -3  -5   3     4828.21     4887.71     97.07 o
  -2  -5   3     2845.63     3024.13     63.84 o
  -1  -5   3     3664.10     3528.22     95.14 o
   0  -5   3     1607.38     1655.40     57.90 o
   1  -5   3     3397.26     3502.19    100.65 o
   2  -5   3      100.99       94.02     10.01 o
   3  -5   3     1180.67     1219.02     42.87 o
   4  -5   3      797.18      802.99     33.82 o
   5  -5   3     1862.14     1880.32     60.88 o
   6  -5   3     1876.02     1826.94     61.56 o
   7  -5   3     1103.65     1178.67     59.23 o
  -8  -4   3     1917.62     2030.60     74.62 o
  -7  -4   3     1316.10     1283.75     53.41 o
  -6  -4   3     3674.62     3624.00    105.22 o
  -5  -4   3     2634.63     2614.36     78.26 o
  -4  -4   3       82.00      109.33     12.46 o
  -3  -4   3        6.75       16.04      5.49 o
  -2  -4   3     2678.13     2792.07     58.48 o
  -1  -4   3     3109.89     2983.11     61.32 o
   0  -4   3     2808.13     2840.34     58.41 o
   1  -4   3     4235.17     4281.02     84.33 o
   2  -4   3     7469.33     7397.24    140.38 o
   3  -4   3     9018.72     9188.29    229.84 o
   4  -4   3     3334.14     3420.97     72.48 o
   5  -4   3     1953.65     1880.20     58.75 o
   6  -4   3     1493.31     1504.86     53.15 o
   7  -4   3      378.96      361.32     61.62 o
   8  -4   3        4.08        0.37     23.26 o
  -8  -3   3        2.13       16.54     20.19 o
  -7  -3   3       14.52       18.92     14.13 o
  -6  -3   3      751.30      701.22     59.23 o
  -5  -3   3     2068.55     2135.76    141.18 o
  -4  -3   3     8765.46     8926.11    217.83 o
  -3  -3   3    10704.29    10538.23    194.61 o
  -2  -3   3     8292.40     8128.34    186.05 o
  -1  -3   3    10395.51    10553.39    194.03 o
   0  -3   3     9512.69     9492.95    174.81 o
   1  -3   3      915.38      905.38     39.27 o
   2  -3   3      103.79      117.69      7.85 o
   3  -3   3      614.86      640.52     18.76 o
   4  -3   3      874.71      853.28     24.33 o
   5  -3   3      807.61      824.85     25.75 o
   6  -3   3     1022.32     1006.12     51.79 o
   7  -3   3     2453.64     2406.14     74.15 o
   8  -3   3     1689.29     1770.02     99.49 o
  -8  -2   3     2144.99     2207.65     79.32 o
  -7  -2   3     2891.00     2887.00     92.27 o
  -6  -2   3     2490.28     2506.90     80.18 o
  -5  -2   3     4628.13     4364.68    168.38 o
  -4  -2   3     3381.10     3247.33     90.07 o
  -3  -2   3      512.56      543.13     16.86 o
  -2  -2   3      556.87      544.27     22.74 o
  -1  -2   3     1028.43     1069.71     24.96 o
   0  -2   3     8848.63     9304.90    170.15 o
   1  -2   3     6258.27     6433.01    119.12 o
   2  -2   3    13219.18    12980.05    235.60 o
   3  -2   3     6642.80     6820.98    128.22 o
   4  -2   3     7736.53     7852.91    148.29 o
   5  -2   3     6906.61     7011.00    136.32 o
   6  -2   3     1638.62     1570.10     41.25 o
   7  -2   3     1266.57     1316.66     50.83 o
   8  -2   3      351.36      320.72     24.95 o
   9  -2   3        9.59        4.29     20.90 o
  -8  -1   3      292.46      344.34     29.99 o
  -7  -1   3      233.96      231.33     23.67 o
  -6  -1   3      356.44      331.76     27.82 o
  -5  -1   3     2330.37     2365.06     73.97 o
  -4  -1   3     2411.91     2303.38     75.21 o
  -3  -1   3     9595.49     9617.75    179.08 o
  -2  -1   3    15457.18    14796.97    268.29 o
  -1  -1   3     6078.29     6254.69    116.57 o
   0  -1   3    26309.50    25123.93    448.98 o
   1  -1   3    17749.53    17438.63    312.26 o
   2  -1   3      839.59      963.79     21.49 o
   3  -1   3      521.49      573.94     15.99 o
   4  -1   3      139.38      137.62      8.63 o
   5  -1   3       36.74       62.36     11.86 o
   6  -1   3     1402.88     1447.28     38.30 o
   7  -1   3     2796.37     2913.07     81.27 o
   8  -1   3     1807.18     1695.60     60.77 o
   9  -1   3     1101.89     1066.96     47.68 o
  -8   0   3      877.41      947.72     47.39 o
  -7   0   3     2790.56     2890.29    163.35 o
  -6   0   3     5534.18     5619.39    273.38 o
  -5   0   3     4765.18     5028.34    229.63 o
  -4   0   3     4318.61     4141.12    111.72 o
  -3   0   3     3534.86     3476.81     70.46 o
  -2   0   3     5809.07     5289.80    315.81 o
  -1   0   3       87.31       76.86      5.87 o
   0   0   3     6863.03     6816.31    125.50 o
   1   0   3     3407.89     3539.07     81.37 o
   2   0   3     9841.16     9715.94    267.72 o
   3   0   3    11280.93    11367.22    206.93 o
   4   0   3     6505.47     6594.80    124.53 o
   5   0   3     9827.43     9881.61    184.87 o
   6   0   3     6735.22     6859.29    140.90 o
   7   0   3     2186.38     2143.97     99.85 o
   8   0   3     1471.66     1530.86     82.78 o
   9   0   3      331.69      309.70     48.45 o
  10   0   3        1.13      -10.98     12.03 o
  -8   1   3      846.39      860.34     45.68 o
  -7   1   3      191.84      187.83     22.81 o
  -6   1   3      188.01      201.26     21.71 o
  -5   1   3       70.04       64.02     13.90 o
  -4   1   3     1178.30     1071.38     46.37 o
  -3   1   3     2667.74     2703.47     57.35 o
  -2   1   3    12820.88    12388.89    227.05 o
  -1   1   3    16118.08    15305.70    276.41 o
   0   1   3    26514.32    24047.86    429.02 o
   1   1   3    20518.67    19162.72    342.37 o
   2   1   3     7064.15     7290.11    132.68 o
   3   1   3     5625.39     5843.50    108.23 o
   4   1   3     1457.88     1485.70     32.59 o
   5   1   3        7.81       16.86      4.62 o
   6   1   3      257.43      241.19     12.39 o
   7   1   3      624.58      592.67     44.57 o
   8   1   3     1402.67     1327.65     57.68 o
   9   1   3     1121.44     1028.81     58.49 o
  10   1   3     1384.87     1382.30    104.17 o
  -7   2   3     1505.56     1578.30     93.07 o
  -6   2   3     2759.57     2868.78    107.61 o
  -5   2   3     3223.35     3193.36    131.02 o
  -4   2   3     5847.25     6076.33    120.43 o
  -3   2   3     6451.69     6235.15    143.23 o
  -2   2   3     8321.44     8492.29    158.22 o
  -1   2   3     2234.34     2338.33     47.40 o
   0   2   3       77.88       64.05      6.66 o
   1   2   3       39.50       45.11      3.68 o
   2   2   3     2320.23     2512.01     51.09 o
   3   2   3     7198.95     7481.14    136.97 o
   4   2   3    17725.36    18080.69    325.08 o
   5   2   3    11252.50    11298.37    206.99 o
   6   2   3     6685.95     6681.31    128.09 o
   7   2   3     2280.95     1986.25     89.75 o
   8   2   3     1439.79     1418.64     52.76 o
   9   2   3     2012.51     1870.01     93.42 o
  10   2   3      600.19      628.55     46.63 o
  -7   3   3      683.13      693.86     60.73 o
  -6   3   3      378.08      386.78     45.17 o
  -5   3   3      213.83      201.51     20.29 o
  -4   3   3        5.80        8.98      7.62 o
  -3   3   3     2211.60     2118.02    110.55 o
  -2   3   3     3568.16     3593.80     72.18 o
  -1   3   3     8613.10     8824.14    162.71 o
   0   3   3     7788.04     8000.23    146.70 o
   1   3   3     5564.18     5604.84    103.73 o
   2   3   3    35562.83    33487.60    597.75 o
   3   3   3    16983.23    16865.62    302.70 o
   4   3   3     3858.58     4028.37     77.49 o
   5   3   3     1084.84     1150.94     27.55 o
   6   3   3       31.96       47.08      6.17 o
   7   3   3       25.46       30.88      9.90 o
   8   3   3      374.77      388.94     25.59 o
   9   3   3      790.73      813.59     40.10 o
  10   3   3     1032.71      947.51     45.83 o
  -7   4   3      389.54      415.57     51.82 o
  -6   4   3     1090.12     1079.62     74.89 o
  -5   4   3     3511.99     3340.48    146.92 o
  -4   4   3     4414.07     4435.74    112.49 o
  -3   4   3     6923.76     7089.53    166.21 o
  -2   4   3     4865.26     4842.31     95.13 o
  -1   4   3     1498.51     1514.44     33.85 o
   0   4   3     5030.72     5286.85     99.64 o
   1   4   3      107.05       92.86      6.78 o
   2   4   3       46.08       46.71     10.34 o
   3   4   3      218.99      234.39     33.57 o
   4   4   3     8449.57     9018.91    165.85 o
   5   4   3     6640.27     6993.53    147.50 o
   6   4   3     3776.87     3826.24     77.27 o
   7   4   3     4325.41     4510.59    167.27 o
   8   4   3     4147.79     4284.68    118.79 o
   9   4   3     2393.21     2326.73     76.71 o
  10   4   3     1109.76      977.31     46.89 o
  -6   5   3      664.54      737.28     65.57 o
  -5   5   3      912.73      915.49     64.23 o
  -4   5   3      365.89      375.43     37.79 o
  -3   5   3      497.06      462.72     24.07 o
  -2   5   3      804.71      716.43     39.64 o
  -1   5   3     1885.18     1944.06     54.46 o
   0   5   3     5709.03     5648.69    107.04 o
   1   5   3     8381.98     8114.47    149.79 o
   2   5   3    15135.15    15118.55    273.77 o
   3   5   3    12135.17    12537.98    228.10 o
   4   5   3     2819.11     2962.92     59.76 o
   5   5   3     1106.31     1126.29     28.06 o
   6   5   3     2340.83     2218.05    103.74 o
   7   5   3      479.12      460.14     24.55 o
   8   5   3      104.15      107.44     14.85 o
   9   5   3      322.10      302.25     24.27 o
  10   5   3     1202.60     1160.70     51.01 o
  -5   6   3     1619.50     1662.69     94.36 o
  -4   6   3     2559.39     2556.52     76.11 o
  -3   6   3     2496.74     2529.73    150.73 o
  -2   6   3     3537.89     3406.68     90.30 o
  -1   6   3     3876.16     3728.97     95.19 o
   0   6   3     5786.59     5623.44    133.69 o
   1   6   3     4592.80     4640.06    111.32 o
   2   6   3        8.79       40.87      6.86 o
   3   6   3     1201.41     1249.43     30.07 o
   4   6   3      418.10      405.11     15.60 o
   5   6   3     3339.19     3279.18     67.72 o
   6   6   3     1522.01     1656.46     47.65 o
   7   6   3     1843.51     1731.37     75.47 o
   8   6   3     5048.34     5120.02    137.50 o
   9   6   3     1751.43     1762.08     70.72 o
  10   6   3      993.23     1084.14     49.25 o
  -4   7   3      307.41      295.62     24.62 o
  -3   7   3       77.66       76.53     15.19 o
  -2   7   3       13.53       27.11     15.23 o
  -1   7   3       80.44       71.64     11.97 o
   0   7   3     1269.66     1269.20     42.82 o
   1   7   3     5531.58     5480.91    131.63 o
   2   7   3     5666.74     5539.60    131.61 o
   3   7   3     6613.27     6530.51    342.62 o
   4   7   3     4165.32     4239.60    125.03 o
   5   7   3     2336.82     2411.05     53.07 o
   6   7   3     3515.75     3445.86    128.14 o
   7   7   3      940.81      896.67     43.49 o
   8   7   3       91.61       79.00     13.78 o
   9   7   3       11.77        1.07     10.88 o
  10   7   3      224.51      196.91     42.31 o
  -4   8   3      710.75      701.10     38.93 o
  -3   8   3     1328.45     1311.62     53.39 o
  -2   8   3     2244.54     2131.56     67.52 o
  -1   8   3     3907.28     3723.87    100.80 o
   0   8   3     3202.87     3020.24     83.31 o
   1   8   3     1861.74     1778.94     54.49 o
   2   8   3      806.00      775.96     30.33 o
   3   8   3       42.59       67.08     10.06 o
   4   8   3       56.78       82.41     10.75 o
   5   8   3       46.68       75.68     10.43 o
   6   8   3     1700.37     1677.90     53.63 o
   7   8   3     2516.97     2500.12     74.96 o
   8   8   3     1367.94     1335.07     78.21 o
   9   8   3     1644.42     1615.12     99.67 o
  -2   9   3      559.14      569.78     32.43 o
  -1   9   3       40.47       50.29     14.73 o
   0   9   3      513.58      487.87     27.61 o
   1   9   3     1658.84     1636.04     53.81 o
   2   9   3     2173.61     2120.66     63.34 o
   3   9   3     1581.30     1616.51     51.14 o
   4   9   3     2806.96     2984.63     80.67 o
   5   9   3     2630.21     2578.67     70.80 o
   6   9   3     1695.90     1611.84     74.01 o
   7   9   3     1660.44     1666.76     78.21 o
   8   9   3      296.04      278.36     22.35 o
   9   9   3       55.32       82.80     16.43 o
  -1  10   3     1819.34     1816.29     64.80 o
   0  10   3     3124.84     3030.42    102.39 o
   1  10   3     1193.61     1139.96     60.82 o
   2  10   3      716.75      739.37     33.63 o
   3  10   3     1082.52     1102.60     42.01 o
   4  10   3       54.85       81.86     13.02 o
   5  10   3       51.10       87.08     19.36 o
   7  10   3      575.73      516.86     39.36 o
   8  10   3      394.03      386.55     37.24 o
   1  11   3       42.35       26.26     14.26 o
   2  11   3      466.75      435.87     28.03 o
   3  11   3     1129.52     1136.65     45.24 o
   4  11   3     1145.41     1200.83     47.32 o
   5  11   3     2208.43     2344.49     71.04 o
   7  11   3      449.71      452.72     40.38 o
  -2 -10   4      442.66      445.53     32.30 o
  -5  -9   4     1286.51     1340.66     72.72 o
  -4  -9   4     1441.16     1436.04     73.05 o
  -2  -9   4     1661.11     1874.97    190.69 o
  -1  -9   4      725.24      732.40     34.66 o
   0  -9   4      484.08      475.84     48.80 o
   1  -9   4      119.78      122.34     17.62 o
   2  -9   4      205.47      240.45     22.82 o
  -6  -8   4     1010.48     1038.68     46.44 o
  -5  -8   4      252.61      243.20     21.50 o
  -4  -8   4      141.06      130.79     17.00 o
  -3  -8   4      148.99      142.95     21.04 o
  -2  -8   4      486.77      489.46     44.62 o
  -1  -8   4      231.79      201.47     17.72 o
   0  -8   4     3351.09     3223.69     90.70 o
   1  -8   4     3038.89     2973.93     86.50 o
   2  -8   4     1025.14      953.86     40.70 o
   3  -8   4     1906.40     1800.32     62.46 o
   4  -8   4     1341.15     1295.75     52.56 o
  -7  -7   4      161.69      149.10     22.16 o
  -6  -7   4      584.56      575.87     33.64 o
  -5  -7   4     1121.42     1139.36     45.23 o
  -4  -7   4     2964.03     3115.24     88.90 o
  -3  -7   4     3009.66     2952.59     82.36 o
  -2  -7   4     5541.53     5668.97    114.32 o
  -1  -7   4     3140.58     3014.16     82.92 o
   0  -7   4      742.16      710.29     30.37 o
   1  -7   4     1098.21     1013.10     38.59 o
   2  -7   4      131.41      130.19     16.17 o
   3  -7   4      109.31      117.75     21.60 o
   4  -7   4      348.25      330.69     25.16 o
   5  -7   4      690.34      583.16     51.17 o
  -7  -6   4      861.88      918.55     59.39 o
  -6  -6   4     2178.42     2230.53     74.31 o
  -5  -6   4     1357.12     1270.20     81.81 o
  -4  -6   4      940.18      864.13     35.47 o
  -3  -6   4     1452.95     1441.35     47.06 o
  -2  -6   4       47.27       63.15     13.29 o
  -1  -6   4     2116.40     2026.45    103.15 o
   0  -6   4     1230.37     1145.44     42.43 o
   1  -6   4     2533.91     2396.52     68.82 o
   2  -6   4     6284.28     6052.05    148.82 o
   3  -6   4     4343.15     4310.20    113.25 o
   4  -6   4     2352.80     2396.99    106.45 o
   5  -6   4     1104.65     1149.99     53.69 o
   6  -6   4      827.10      895.74     59.25 o
  -7  -5   4        2.41       -3.10     13.07 o
  -6  -5   4      232.64      233.25     22.01 o
  -5  -5   4      223.55      262.44     20.80 o
  -4  -5   4     2338.15     2207.36     66.74 o
  -3  -5   4     7999.18     8076.40    258.80 o
  -2  -5   4     4805.92     5109.42    102.33 o
  -1  -5   4     5432.45     5431.53    107.74 o
   0  -5   4     8211.18     8095.13    154.91 o
   1  -5   4     3224.97     3364.03     70.49 o
   2  -5   4     2415.31     2369.62     52.68 o
   3  -5   4      155.50      141.02     14.54 o
   4  -5   4      337.73      355.31     22.71 o
   5  -5   4      151.19      148.19     17.35 o
   6  -5   4      773.24      710.60     36.03 o
   7  -5   4     1468.19     1617.47     81.58 o
  -8  -4   4     1366.42     1366.50     59.59 o
  -7  -4   4     1147.59     1218.21     61.46 o
  -6  -4   4     1862.43     1905.44     66.45 o
  -5  -4   4     6511.66     6436.67    166.36 o
  -4  -4   4     3106.01     3064.36     86.59 o
  -3  -4   4      185.22      204.65     14.64 o
  -2  -4   4     1763.96     1754.98     40.99 o
  -1  -4   4      220.49      236.48     11.47 o
   0  -4   4     1142.19     1156.91     28.70 o
   1  -4   4     3970.05     4170.73     83.06 o
   2  -4   4     7783.82     7530.81    315.35 o
   3  -4   4     3306.67     3451.24     72.02 o
   4  -4   4     3228.15     3257.44     73.17 o
   5  -4   4     6599.16     6670.27    163.31 o
   6  -4   4     3774.90     3826.04    104.64 o
   7  -4   4      839.20      866.24     41.38 o
  -8  -3   4      314.92      324.37     30.02 o
  -7  -3   4      470.16      437.75     30.98 o
  -6  -3   4       43.77       45.65     14.35 o
  -5  -3   4     1229.65     1222.49     46.69 o
  -4  -3   4      654.79      629.91     29.51 o
  -3  -3   4     2005.07     1927.29     85.81 o
  -2  -3   4     9460.38     8986.70    168.67 o
  -1  -3   4    12207.97    12162.47    223.84 o
   0  -3   4    22969.51    22472.27    405.00 o
   1  -3   4     5667.15     5636.55    107.46 o
   2  -3   4      344.32      374.94     15.77 o
   3  -3   4     5138.67     5286.26    102.75 o
   4  -3   4     1408.46     1419.14     35.30 o
   5  -3   4       77.54      100.03     12.98 o
   6  -3   4      154.69      137.47     15.30 o
   7  -3   4     1261.51     1288.76     49.06 o
   8  -3   4     1630.66     1724.57     96.21 o
  -8  -2   4      380.01      342.94     29.85 o
  -7  -2   4     2933.03     2756.52     91.06 o
  -6  -2   4     2750.63     2748.58     86.53 o
  -5  -2   4     1826.16     1754.79     60.23 o
  -4  -2   4     5861.70     5401.72    140.09 o
  -3  -2   4     5175.41     5218.05    104.25 o
  -2  -2   4     8036.68     8162.90    153.12 o
  -1  -2   4     1853.87     1788.45     39.23 o
   0  -2   4      821.94      941.97     22.86 o
   1  -2   4     1234.41     1166.65     26.59 o
   2  -2   4     3984.22     4140.02     79.94 o
   3  -2   4     5217.28     5212.15    100.01 o
   4  -2   4     6381.21     6504.84    124.70 o
   5  -2   4     8408.88     8441.68    161.39 o
   6  -2   4     5429.03     5432.94    110.34 o
   7  -2   4     1813.93     1840.88     53.14 o
   8  -2   4     1125.60     1114.65     71.20 o
   9  -2   4      509.64      506.52     49.60 o
  -8  -1   4     1119.40     1178.77     54.78 o
  -7  -1   4      416.33      393.64     34.40 o
  -6  -1   4       97.35       88.85     17.32 o
  -5  -1   4        8.89       11.60     11.01 o
  -4  -1   4       11.98       41.70     10.99 o
  -3  -1   4     1329.65     1373.15     33.93 o
  -2  -1   4    10620.94    10732.02    197.91 o
  -1  -1   4    13627.72    13371.93    243.75 o
   0  -1   4     5956.63     5877.21    110.10 o
   1  -1   4     9172.97     9101.71    166.41 o
   2  -1   4    21470.85    21533.49    386.32 o
   3  -1   4     9037.54     9308.52    171.50 o
   4  -1   4     5603.64     5680.04    109.47 o
   5  -1   4      111.87      113.10     10.15 o
   6  -1   4      665.02      717.54     24.13 o
   7  -1   4      219.64      217.05     14.46 o
   8  -1   4      341.06      343.86     37.33 o
   9  -1   4      791.98      849.00     62.16 o
  -8   0   4      530.53      597.30     39.73 o
  -7   0   4      654.89      648.70     38.53 o
  -6   0   4     1825.35     1816.90    146.94 o
  -5   0   4     4858.43     4831.44    132.15 o
  -4   0   4     7152.16     7249.60    183.34 o
  -3   0   4    12863.14    12494.41    231.37 o
  -2   0   4     3745.95     3644.22     73.51 o
  -1   0   4       14.58      104.96      7.12 o
   0   0   4     3414.47     3489.05     67.96 o
   1   0   4      547.15      402.37     11.99 o
   2   0   4      136.73      164.08     14.07 o
   3   0   4     5493.45     5547.35    104.36 o
   4   0   4    12848.21    12692.50    231.88 o
   5   0   4     6260.36     6219.83    119.54 o
   6   0   4     5615.04     5605.53    183.58 o
   7   0   4     3644.32     3680.28    155.71 o
   8   0   4     3210.30     3318.84    229.13 o
   9   0   4     1984.23     1946.54    190.02 o
  10   0   4      311.70      313.91     26.90 o
  -7   1   4      946.49      975.98     48.09 o
  -6   1   4     1292.37     1247.31     51.91 o
  -5   1   4     2378.17     2453.88    118.15 o
  -4   1   4        2.01       -0.33      8.69 o
  -3   1   4     2697.96     2728.78     63.78 o
  -2   1   4     1031.72     1026.51     26.81 o
  -1   1   4    10411.88    10189.49    188.14 o
   0   1   4    14314.24    13626.00    633.46 o
   1   1   4    11103.89    10910.13    198.19 o
   2   1   4    16253.68    16294.96    354.37 o
   3   1   4    12971.35    13151.01    237.63 o
   4   1   4     5839.12     6068.33    113.81 o
   5   1   4     1209.18     1188.86     28.93 o
   6   1   4      841.54      775.24     27.75 o
   7   1   4      275.58      299.96     23.39 o
   8   1   4       12.36       33.83     15.20 o
   9   1   4     1189.50     1216.81     71.89 o
  10   1   4     1522.21     1345.08     64.46 o
  -7   2   4      144.71      133.54     32.85 o
  -6   2   4      778.41      833.36     61.07 o
  -5   2   4     3398.89     3450.21    114.32 o
  -4   2   4     4824.07     4873.25    131.07 o
  -3   2   4     9027.04     8917.68    169.59 o
  -2   2   4     9814.29     9734.16    182.13 o
  -1   2   4     5496.93     5624.03    107.13 o
   0   2   4     8683.79     8617.61    158.41 o
   1   2   4     5474.88     5400.12    100.61 o
   2   2   4     1009.88     1164.10     37.31 o
   3   2   4     7518.91     7892.86    144.70 o
   4   2   4     3243.77     3318.11     64.91 o
   5   2   4     3024.48     2925.21     59.21 o
   6   2   4     2414.64     2486.72     63.02 o
   7   2   4     6784.18     6574.16    127.77 o
   8   2   4     5143.94     5025.37    191.08 o
   9   2   4     1523.14     1532.52     82.04 o
  10   2   4     1246.00     1267.10     84.03 o
  -7   3   4     1474.46     1569.12     95.43 o
  -6   3   4     1652.05     1630.86     96.39 o
  -5   3   4     1165.13     1265.58     77.75 o
  -4   3   4      693.28      713.93     24.93 o
  -3   3   4        8.57       10.72      8.18 o
  -2   3   4        5.47       17.09      5.29 o
  -1   3   4      460.59      513.54     15.95 o
   0   3   4     9054.81     9335.07    171.27 o
   1   3   4    16781.40    16606.26    298.82 o
   2   3   4    18507.76    18667.68    335.19 o
   3   3   4    19114.02    19988.32    476.54 o
   4   3   4     3513.67     3621.69     82.58 o
   5   3   4     5332.67     5305.28    101.22 o
   6   3   4     5118.73     5227.13    101.57 o
   7   3   4      100.65       93.96     26.72 o
   8   3   4        6.99        2.23      8.19 o
   9   3   4      105.73       98.20     15.98 o
  10   3   4      232.72      214.87     22.72 o
  -6   4   4      206.87      247.10     39.87 o
  -5   4   4     1434.93     1581.07     91.50 o
  -4   4   4     3136.02     3260.70    112.89 o
  -3   4   4     4179.69     4071.40    237.20 o
  -2   4   4     5333.07     5517.87    108.22 o
  -1   4   4     9166.70     9029.92    168.12 o
   0   4   4    10459.79    10959.31    200.97 o
   1   4   4     5705.89     5789.74    108.65 o
   2   4   4      484.72      472.26     13.55 o
   3   4   4      123.15      135.12      8.93 o
   4   4   4      149.91      155.48      8.08 o
   5   4   4     4081.62     4133.75     81.10 o
   6   4   4     2972.77     2966.50     61.82 o
   7   4   4     4092.45     4238.83    111.58 o
   8   4   4     5192.27     5231.40    193.30 o
   9   4   4     2589.80     2376.90     76.61 o
  10   4   4     1053.49      998.66     46.10 o
  -6   5   4     1261.92     1304.80     89.93 o
  -5   5   4     1500.85     1510.74     89.52 o
  -4   5   4     1053.93     1077.20     42.19 o
  -3   5   4     1027.02     1048.29     39.80 o
  -2   5   4      232.75      274.42     59.11 o
  -1   5   4       16.68       41.67      9.28 o
   0   5   4     1978.56     1972.86     42.77 o
   1   5   4    11038.96    11426.45    209.13 o
   2   5   4     5984.56     6156.13    115.78 o
   3   5   4     5284.48     5508.47    104.34 o
   4   5   4     9817.83    10219.07    187.97 o
   5   5   4     8865.60     9052.62    168.38 o
   6   5   4     4908.79     4701.46    227.74 o
   7   5   4     1841.77     1699.56     72.72 o
   8   5   4      477.30      462.76     25.92 o
   9   5   4       13.54       20.19     11.34 o
  10   5   4      289.39      292.43     25.43 o
  -5   6   4      185.49      193.39     36.27 o
  -4   6   4      323.45      414.72     30.50 o
  -3   6   4     1507.53     1444.67     50.66 o
  -2   6   4     4654.18     4719.85    119.95 o
  -1   6   4     9564.21     9618.77    221.63 o
   0   6   4     5654.23     5817.95    138.79 o
   1   6   4     4477.64     4332.13    105.35 o
   2   6   4     3670.75     3754.02     74.47 o
   3   6   4      739.87      699.74     19.75 o
   4   6   4      129.89      139.26      8.64 o
   5   6   4       59.80       66.00      7.19 o
   6   6   4     1366.84     1329.89     33.75 o
   7   6   4     2129.41     2097.49     63.60 o
   8   6   4     2591.79     2641.95     79.16 o
   9   6   4     2704.15     2662.11     83.17 o
  10   6   4     1186.58     1149.10     50.08 o
  -4   7   4      815.11      770.73     39.47 o
  -3   7   4     1684.34     1722.30     58.99 o
  -2   7   4     1209.78     1135.55     43.29 o
  -1   7   4       60.94       55.60     12.06 o
   0   7   4      104.33      129.04     43.10 o
   1   7   4      747.98      727.87     29.12 o
   2   7   4     3458.35     3381.89     86.01 o
   3   7   4     3987.77     4130.17    101.03 o
   4   7   4     4353.61     4237.07    108.30 o
   5   7   4     7277.02     7159.06    137.48 o
   6   7   4     4824.19     4869.51     98.00 o
   7   7   4     2971.50     2871.66     82.28 o
   8   7   4      685.96      650.42     65.15 o
   9   7   4      106.87      112.72     16.78 o
  10   7   4      117.81      103.08     21.78 o
  -3   8   4      637.73      648.26     36.20 o
  -2   8   4     1556.25     1557.30     55.96 o
  -1   8   4     2407.27     2255.44     69.39 o
   0   8   4     4090.29     3895.22    125.93 o
   1   8   4     2910.80     2822.61     78.11 o
   2   8   4     2656.73     2606.92     71.70 o
   3   8   4     3833.24     3847.80     97.30 o
   4   8   4      550.59      551.94     24.71 o
   5   8   4      327.63      312.76     26.16 o
   6   8   4        6.58       21.96      7.42 o
   7   8   4     1405.23     1312.70     46.59 o
   8   8   4      647.86      635.28     31.84 o
   9   8   4     1221.16     1253.56     50.05 o
  10   8   4     1620.05     1661.32     62.67 o
  -2   9   4      909.61      883.23     66.38 o
  -1   9   4      419.72      355.20     39.64 o
   0   9   4        9.63       17.85     11.13 o
   1   9   4        0.68        5.98      8.85 o
   2   9   4      526.49      515.42     26.57 o
   3   9   4     1138.60     1185.39     41.72 o
   4   9   4     1692.08     1640.01     51.27 o
   5   9   4     3339.11     3423.29     89.79 o
   6   9   4     2190.02     2209.74     62.69 o
   7   9   4     2174.50     2061.05     89.20 o
   8   9   4     1923.45     1907.73     63.50 o
   9   9   4      666.42      739.94     53.41 o
  -1  10   4      759.64      704.84     37.66 o
   0  10   4     1672.71     1619.74     58.65 o
   1  10   4     1967.44     1943.46     63.73 o
   2  10   4     1508.74     1473.01     51.68 o
   3  10   4     2391.59     2402.10    114.90 o
   4  10   4     1517.66     1486.23     49.77 o
   5  10   4       68.09       88.65     29.39 o
   6  10   4       52.43       44.07     16.93 o
   7  10   4       59.77      104.70     21.32 o
   8  10   4      252.74      267.26     29.49 o
   1  11   4      138.81      141.54     19.53 o
   2  11   4        2.44       -7.98     11.44 o
   3  11   4      380.96      375.23     25.92 o
   4  11   4      671.89      660.43     39.08 o
   5  11   4      699.77      757.68     34.88 o
   6  11   4     1571.19     1584.85     79.27 o
   7  11   4     1085.37     1153.08     65.62 o
  -2  -9   5     1085.31     1188.34     62.16 o
  -1  -9   5     1513.28     1560.33     55.60 o
   0  -9   5     1145.84     1023.93     69.68 o
   1  -9   5      775.25      897.82     67.23 o
  -5  -8   5      936.29      985.69     43.50 o
  -4  -8   5      400.76      414.46     26.68 o
  -3  -8   5      377.78      384.33     33.09 o
  -2  -8   5        0.05        9.44      9.71 o
  -1  -8   5       68.52       76.59     13.53 o
   0  -8   5      121.40      119.30     15.63 o
   1  -8   5     1101.30     1060.01     69.58 o
   2  -8   5     1229.66     1241.50     76.88 o
   3  -8   5     1180.33     1230.97     78.08 o
  -6  -7   5       55.93       55.11     16.26 o
  -5  -7   5      322.09      344.37     25.05 o
  -4  -7   5      751.10      763.10     35.08 o
  -3  -7   5     2329.09     2367.55     70.49 o
  -2  -7   5     2461.70     2545.98     63.34 o
  -1  -7   5     2947.00     3057.27     85.14 o
   0  -7   5     3018.01     2950.16    183.97 o
   1  -7   5     1096.74     1115.37     42.18 o
   2  -7   5      870.69      887.11     61.88 o
   3  -7   5      625.92      572.92     51.13 o
   4  -7   5      123.57      132.62     30.18 o
   5  -7   5        0.30        4.06     21.27 o
  -6  -6   5     1091.10     1137.93     49.16 o
  -5  -6   5     2375.83     2247.28     72.58 o
  -4  -6   5     1469.04     1413.52     50.07 o
  -3  -6   5     1499.61     1575.35     51.40 o
  -2  -6   5     3005.91     3199.35     96.00 o
  -1  -6   5      152.57      185.42     12.34 o
   0  -6   5      987.36      947.39     28.21 o
   1  -6   5       96.76      113.29     12.83 o
   2  -6   5     1616.73     1584.88     90.60 o
   3  -6   5     2150.38     2189.89    103.45 o
   4  -6   5     1837.52     1805.05     90.26 o
   5  -6   5     2486.75     2509.15    113.56 o
   6  -6   5     1679.84     1896.74     95.19 o
  -7  -5   5      139.82      164.82     23.07 o
  -6  -5   5       63.74       52.64     16.19 o
  -5  -5   5       50.23       72.40     14.62 o
  -4  -5   5       26.94       97.77     36.89 o
  -3  -5   5     2311.04     2243.60     88.57 o
  -2  -5   5     3842.17     3961.50    140.17 o
  -1  -5   5     3502.67     3289.02    138.84 o
   0  -5   5     8356.25     8457.34    198.42 o
   1  -5   5     4527.96     4556.08     92.78 o
   2  -5   5     2212.16     2259.21     51.52 o
   3  -5   5     3164.28     3279.82     99.88 o
   4  -5   5      855.67      845.03     56.30 o
   5  -5   5        1.70      -12.64     17.26 o
   6  -5   5       33.06       33.41     21.36 o
   7  -5   5      415.15      452.25     43.47 o
  -7  -4   5     1458.38     1555.65     62.91 o
  -6  -4   5     1051.76     1101.16     48.79 o
  -5  -4   5     2394.92     2405.09     76.35 o
  -4  -4   5     5840.27     5954.14    153.73 o
  -3  -4   5     3455.84     3294.64     89.89 o
  -2  -4   5     1642.67     1601.38     52.27 o
  -1  -4   5     1535.79     1486.21     41.58 o
   0  -4   5      172.35      170.95      9.88 o
   1  -4   5       39.73       38.71      5.82 o
   2  -4   5      130.10      143.87     13.58 o
   3  -4   5     2736.96     2823.55     61.08 o
   4  -4   5     4164.94     4245.29     88.05 o
   5  -4   5     5202.33     5844.51    204.60 o
   6  -4   5     3373.58     3482.79    135.89 o
   7  -4   5      935.44      876.96     56.16 o
   8  -4   5     1069.68     1111.42     65.06 o
  -7  -3   5      691.69      717.62     40.88 o
  -6  -3   5     1087.60     1065.62     47.76 o
  -5  -3   5      445.26      451.40     27.65 o
  -4  -3   5      208.55      211.40     28.19 o
  -3  -3   5      892.69      893.77     34.26 o
  -2  -3   5     3742.67     3770.20     77.53 o
  -1  -3   5     6065.67     5976.21    115.77 o
   0  -3   5     2588.00     2683.72     56.34 o
   1  -3   5    10530.22    11293.63    338.25 o
   2  -3   5     9561.03     9361.89    174.66 o
   3  -3   5     6567.73     6768.44    129.71 o
   4  -3   5     4550.25     4701.61     94.36 o
   5  -3   5      369.33      356.69     16.47 o
   6  -3   5       72.40       76.58     17.10 o
   7  -3   5        3.57        9.83     17.21 o
   8  -3   5      332.96      322.45     34.38 o
  -7  -2   5      103.03       98.53     20.56 o
  -6  -2   5     2166.74     2102.97     73.15 o
  -5  -2   5     3054.27     3037.31     91.57 o
  -4  -2   5     3477.48     3491.97     98.41 o
  -3  -2   5     9338.43     9100.63    221.60 o
  -2  -2   5     5502.58     5436.07    106.62 o
  -1  -2   5     4423.59     4398.10     87.06 o
   0  -2   5     2679.54     2689.43     55.41 o
   1  -2   5      529.54      529.54     21.08 o
   2  -2   5       69.73       80.82      8.13 o
   3  -2   5     1316.50     1293.27     30.50 o
   4  -2   5     5152.85     4974.14    225.78 o
   5  -2   5     4687.41     4825.38     97.66 o
   6  -2   5     2570.33     2549.31     59.15 o
   7  -2   5     3369.29     3314.26    115.47 o
   8  -2   5     2802.11     2737.06     78.78 o
  -7  -1   5     1344.01     1352.74    109.22 o
  -6  -1   5      651.52      577.51     34.45 o
  -5  -1   5     1569.72     1454.03     54.52 o
  -4  -1   5      503.65      487.66     27.75 o
  -3  -1   5      162.17      176.96     11.60 o
  -2  -1   5      286.17      277.39     13.29 o
  -1  -1   5     2383.88     2317.95     49.87 o
   0  -1   5     4415.96     4464.38     86.50 o
   1  -1   5     8563.43     8408.72    155.42 o
   2  -1   5    24418.24    24303.70    435.30 o
   3  -1   5    14636.85    14857.84    270.25 o
   4  -1   5     3213.17     3323.50     68.12 o
   5  -1   5     5050.74     5268.81    104.51 o
   6  -1   5     1300.03     1311.09     35.30 o
   7  -1   5       42.84       38.95     10.62 o
   8  -1   5        3.58        8.72     14.35 o
  -7   0   5       55.88       58.24     18.95 o
  -6   0   5      362.13      369.76     28.53 o
  -5   0   5     3433.22     3470.90    103.02 o
  -4   0   5     3403.22     3494.06     99.92 o
  -3   0   5     4933.31     5166.64    103.41 o
  -2   0   5     6578.64     6412.85    124.04 o
  -1   0   5     4598.80     4542.81     89.56 o
   0   0   5    11309.08    11319.36    232.79 o
   1   0   5    10075.04    10311.49    188.83 o
   2   0   5      202.15      222.91     13.64 o
   3   0   5      118.78      137.35      9.86 o
   4   0   5      568.27      596.87     17.72 o
   5   0   5     4860.56     4796.61     94.34 o
   6   0   5     4016.52     4057.05     83.30 o
   7   0   5     4947.13     4904.56    100.39 o
   8   0   5     3681.65     3713.83    144.80 o
   9   0   5     2157.69     2087.59     97.46 o
  -7   1   5     1293.87     1296.71    108.76 o
  -6   1   5     1899.66     1877.80     68.80 o
  -5   1   5     2471.42     2566.00     82.16 o
  -4   1   5     1028.89     1006.41     42.06 o
  -3   1   5        1.56       23.43      6.80 o
  -2   1   5        1.98       10.13      7.43 o
  -1   1   5       44.40       84.37      7.66 o
   0   1   5     3369.23     3113.48     95.03 o
   1   1   5     5714.96     5725.56    121.87 o
   2   1   5     8067.74     8409.50    188.56 o
   3   1   5    21467.79    21130.74    459.02 o
   4   1   5     7929.55     8247.86    152.61 o
   5   1   5     5760.39     5887.46    112.56 o
   6   1   5     7958.92     7954.56    150.78 o
   7   1   5     2149.01     2105.30     49.09 o
   8   1   5       81.40       85.51     13.57 o
   9   1   5       97.78      110.24     23.12 o
  10   1   5      404.52      342.52     36.64 o
  -6   2   5      163.42      180.29     23.25 o
  -5   2   5      915.89      931.80     43.91 o
  -4   2   5     3109.12     3091.41     92.33 o
  -3   2   5     2392.27     2384.35     64.12 o
  -2   2   5     5032.92     4804.52     96.47 o
  -1   2   5    12334.82    12024.67    221.86 o
   0   2   5     8781.14     9077.55    168.44 o
   1   2   5    10761.35    10859.97    198.58 o
   2   2   5     1992.62     2188.34     44.54 o
   3   2   5      161.48      148.74      6.48 o
   4   2   5      688.37      614.81     29.22 o
   5   2   5      105.94      113.64     13.96 o
   6   2   5     1878.26     1873.58     42.22 o
   7   2   5     4716.85     4861.37     97.31 o
   8   2   5     4825.25     4858.56    128.80 o
   9   2   5     2037.57     1952.31    109.89 o
  -6   3   5     1963.89     2072.77    111.53 o
  -5   3   5     1005.44     1071.36     73.09 o
  -4   3   5     1007.59     1039.36     44.99 o
  -3   3   5     2942.77     2881.95     67.11 o
  -2   3   5      832.39      857.09     25.27 o
  -1   3   5      106.49      118.81     15.56 o
   0   3   5      865.23      831.90     21.98 o
   1   3   5     4096.44     4244.81     81.84 o
   2   3   5     4436.82     4600.93     87.58 o
   3   3   5     6985.88     7239.19    168.52 o
   4   3   5     9842.44     9960.69    182.99 o
   5   3   5    11689.16    11891.31    218.10 o
   6   3   5     8103.33     8334.65    156.60 o
   7   3   5     3340.23     3307.43     69.38 o
   8   3   5      320.64      311.30     48.15 o
   9   3   5      127.82      161.64     24.92 o
  10   3   5      128.05      153.10     28.01 o
  -6   4   5       46.52       62.43     32.02 o
  -5   4   5       71.70       55.97     28.38 o
  -4   4   5      542.96      547.86     48.87 o
  -3   4   5     1976.69     1943.24     59.38 o
  -2   4   5     3326.57     3330.94     70.83 o
  -1   4   5     7214.41     7220.83    145.55 o
   0   4   5    11901.16    12046.29    221.09 o
   1   4   5     3545.28     3637.91     71.73 o
   2   4   5     1806.71     1782.27     38.10 o
   3   4   5     9194.64     9663.89    177.54 o
   4   4   5     4497.87     4744.96     91.21 o
   5   4   5       86.05       85.19      6.69 o
   6   4   5     2653.68     2655.32     56.21 o
   7   4   5     2408.40     2384.20     52.50 o
   8   4   5      934.38      915.84     36.76 o
   9   4   5     2451.08     2581.74    110.24 o
  10   4   5     2011.24     1923.38     68.45 o
  -5   5   5     1393.05     1534.74     95.15 o
  -4   5   5     1831.18     1883.54     98.79 o
  -3   5   5     2574.97     2643.10     76.40 o
  -2   5   5     2431.06     2407.60     68.94 o
  -1   5   5        1.22       29.37      9.56 o
   0   5   5      199.66      246.34     19.47 o
   1   5   5       11.27       28.17      5.51 o
   2   5   5     1335.39     1362.43     31.84 o
   3   5   5     1205.73     1180.01     27.76 o
   4   5   5     8540.40     8554.25    161.39 o
   5   5   5    13053.56    13290.67    243.42 o
   6   5   5     3013.69     2916.19     61.49 o
   7   5   5     3237.99     3241.90     68.41 o
   8   5   5     3887.45     3832.20    104.22 o
   9   5   5     1519.96     1469.58     53.39 o
  10   5   5        5.27       24.71     12.78 o
  -4   6   5        1.01        0.88     19.89 o
  -3   6   5      643.33      734.12     35.59 o
  -2   6   5     3160.50     3097.77     86.16 o
  -1   6   5     3084.03     3211.83    129.32 o
   0   6   5     3461.28     3549.81     91.80 o
   1   6   5     4831.06     4927.12    233.83 o
   2   6   5     9399.28     9605.32    181.27 o
   3   6   5     5738.22     5672.11    150.72 o
   4   6   5      180.33      203.03     10.95 o
   5   6   5      449.06      454.41     16.18 o
   6   6   5      531.11      628.70     51.05 o
   7   6   5       25.46       36.48      9.45 o
   8   6   5     1010.60      983.46     51.45 o
   9   6   5     1540.74     1617.18     86.50 o
  10   6   5     1718.66     1708.84     62.95 o
  -4   7   5     1625.27     1820.83     65.49 o
  -3   7   5     1414.51     1436.29     53.64 o
  -2   7   5     1384.01     1421.92     51.50 o
  -1   7   5      968.38      969.84     38.74 o
   0   7   5      576.06      560.45     27.46 o
   1   7   5      867.31      900.04     33.71 o
   2   7   5      239.62      225.42     15.97 o
   3   7   5     4420.44     4479.33    109.19 o
   4   7   5     3313.60     3098.08     75.42 o
   5   7   5     1785.67     1780.41     51.33 o
   6   7   5     3647.69     3697.88     76.72 o
   7   7   5     4051.58     4098.43    244.52 o
   8   7   5     2895.07     2957.33     86.32 o
   9   7   5      844.37      875.08     38.98 o
  10   7   5      367.81      355.82     26.93 o
  -3   8   5      273.53      294.79     26.79 o
  -2   8   5      362.75      382.84     28.01 o
  -1   8   5      230.13      259.79     21.93 o
   0   8   5     1795.43     1756.59     57.36 o
   1   8   5     5178.68     5115.92    128.21 o
   2   8   5     4248.59     4345.39    110.27 o
   3   8   5     3145.73     3231.47     84.85 o
   4   8   5     3115.29     3077.67     80.72 o
   5   8   5     1631.35     1621.81     49.01 o
   6   8   5      671.22      686.86     23.43 o
   7   8   5       11.04       44.17     19.22 o
   8   8   5      505.42      501.21     55.49 o
   9   8   5      204.74      194.96     25.24 o
  10   8   5      481.26      488.89     49.88 o
  -1   9   5     1410.00     1401.27     63.15 o
   0   9   5     1118.44     1139.36     45.44 o
   1   9   5       94.94       87.39     14.20 o
   2   9   5       17.84       27.71     10.27 o
   3   9   5       26.28       38.46     10.68 o
   4   9   5      301.68      276.06     18.75 o
   5   9   5     1844.09     1785.58     54.58 o
   6   9   5     3362.22     3509.12     91.71 o
   7   9   5     2091.55     2037.98     87.86 o
   8   9   5     1519.00     1538.89     73.09 o
   9   9   5     1384.92     1392.23     76.44 o
   0  10   5      945.80      930.32     43.53 o
   1  10   5      879.75      874.06     44.21 o
   2  10   5     1480.17     1544.37     54.00 o
   3  10   5     1668.73     1731.59     57.11 o
   4  10   5     2686.55     2771.17    153.64 o
   5  10   5     1874.87     1847.33     57.99 o
   6  10   5      596.55      598.02     28.84 o
   8  10   5        1.55        6.04     15.64 o
   2  11   5      271.52      256.03     23.41 o
   3  11   5       80.26       76.66     15.75 o
   4  11   5       38.03       16.22     12.36 o
   5  11   5      179.53      202.29     19.53 o
   6  11   5      686.55      708.55     43.84 o
   7  11   5     1310.27     1343.84     72.17 o
  -1  -8   6       83.07       89.24     27.18 o
   0  -8   6        0.13        8.68     20.95 o
   1  -8   6       19.74       50.53     26.90 o
   2  -8   6      452.16      500.52     51.82 o
  -5  -7   6       14.54       30.80     15.00 o
  -4  -7   6       34.76       34.99     13.98 o
  -3  -7   6      363.18      378.02     43.47 o
  -2  -7   6     1541.48     1506.59     70.97 o
  -1  -7   6     1509.42     1775.84     91.55 o
   0  -7   6     1786.54     1747.18     93.26 o
   1  -7   6     1991.81     2150.62    108.02 o
   2  -7   6     1561.25     1571.42     88.37 o
   3  -7   6     2144.42     2207.14    108.99 o
   4  -7   6      703.31      690.59     57.86 o
  -5  -6   6     1256.01     1243.73     50.26 o
  -4  -6   6     2779.41     2809.82     83.80 o
  -3  -6   6     1664.55     1704.88     55.83 o
  -2  -6   6     1172.58     1167.93     40.69 o
  -1  -6   6     1170.92     1179.93     68.45 o
   0  -6   6       72.42       69.19     15.60 o
   1  -6   6      236.97      291.67     37.70 o
   2  -6   6        0.70       -0.51     17.67 o
   3  -6   6     1099.16     1078.01     69.03 o
   4  -6   6     1152.03     1195.44     75.54 o
   5  -6   6     1437.28     1425.89     81.49 o
  -6  -5   6      493.15      567.77     62.96 o
  -5  -5   6      349.94      331.13     27.64 o
  -4  -5   6       16.30       31.93     11.90 o
  -3  -5   6      167.87      141.49     14.85 o
  -2  -5   6      845.95      886.74     48.64 o
  -1  -5   6     1385.84     1373.87     36.37 o
   0  -5   6     1910.36     1942.85     59.52 o
   1  -5   6     3833.34     3843.82    100.99 o
   2  -5   6     4493.67     4743.96    120.96 o
   3  -5   6     4381.78     4703.06    120.64 o
   4  -5   6     2059.20     2191.36    103.96 o
   5  -5   6      308.16      315.95     37.24 o
   6  -5   6      123.46      120.02     31.01 o
   7  -5   6      135.33      207.78     34.70 o
  -6  -4   6     1170.83     1237.40     52.84 o
  -5  -4   6     1550.20     1670.47     60.56 o
  -4  -4   6     2641.77     2704.40     80.86 o
  -3  -4   6     4462.70     4417.64    116.90 o
  -2  -4   6      906.19      947.47     34.47 o
  -1  -4   6     1295.29     1301.56     34.17 o
   0  -4   6     5090.67     5175.12    127.99 o
   1  -4   6     1677.11     1712.04     52.48 o
   2  -4   6       20.68       21.67      7.93 o
   3  -4   6      231.32      220.00     16.05 o
   4  -4   6     1319.12     1368.65     49.12 o
   5  -4   6     1252.98     1306.73     45.30 o
   6  -4   6     1532.86     1637.13     84.49 o
   7  -4   6     1770.81     1731.91     87.40 o
  -6  -3   6     1267.51     1257.63     54.03 o
  -5  -3   6     1254.70     1227.25     72.54 o
  -4  -3   6        4.49       28.23     12.09 o
  -3  -3   6      172.44      192.22     26.44 o
  -2  -3   6        6.08       23.80      7.28 o
  -1  -3   6      855.32      877.02     25.57 o
   0  -3   6     2117.90     2148.69     47.87 o
   1  -3   6     3125.40     3099.01     68.82 o
   2  -3   6     7661.61     7868.48    183.39 o
   3  -3   6     5261.89     5341.85    237.13 o
   4  -3   6     2777.67     2834.41     76.29 o
   5  -3   6     3846.38     4037.83    103.57 o
   6  -3   6     1623.84     1569.63     51.19 o
   7  -3   6      302.25      304.00     31.77 o
   8  -3   6       35.92       71.85     23.95 o
  -6  -2   6      389.60      423.56     31.01 o
  -5  -2   6     2678.86     2808.36     99.62 o
  -4  -2   6     2583.28     2515.46     77.14 o
  -3  -2   6     2873.22     2807.80     85.57 o
  -2  -2   6     5802.96     5671.44    129.61 o
  -1  -2   6     4111.15     4069.06     82.63 o
   0  -2   6     5284.91     5272.40    102.69 o
   1  -2   6     4713.63     4884.91    142.81 o
   2  -2   6       20.25       44.88      8.54 o
   3  -2   6       93.29       99.12     10.11 o
   4  -2   6       22.05       33.46      8.06 o
   5  -2   6      853.35      860.30     31.83 o
   6  -2   6      601.13      610.94     37.08 o
   7  -2   6     2379.99     2439.75     70.72 o
   8  -2   6     2989.11     3145.24    142.49 o
  -6  -1   6     1906.83     1939.50     71.24 o
  -5  -1   6      994.33      993.30     51.68 o
  -4  -1   6     1382.96     1344.74     50.49 o
  -3  -1   6      393.14      421.49     48.70 o
  -2  -1   6      236.41      253.19     13.60 o
  -1  -1   6      292.00      326.22     20.21 o
   0  -1   6     5090.86     5135.91     99.88 o
   1  -1   6     5570.99     5525.48    105.69 o
   2  -1   6     5392.68     5534.15    130.56 o
   3  -1   6     8103.27     8382.09    191.34 o
   4  -1   6     3652.02     3695.79     91.90 o
   5  -1   6     5944.91     5946.01    140.89 o
   6  -1   6     3965.37     3936.44    144.87 o
   7  -1   6      726.42      724.96     30.68 o
   8  -1   6      550.05      509.67     27.04 o
   9  -1   6      142.71      134.14     25.33 o
  -6   0   6      137.87      143.51     22.10 o
  -5   0   6      468.01      464.27     30.73 o
  -4   0   6     1377.04     1441.68     53.48 o
  -3   0   6     1549.27     1491.95     51.28 o
  -2   0   6     7561.24     7466.36    144.02 o
  -1   0   6     8039.71     8143.85    154.09 o
   0   0   6     5802.59     5952.12    114.20 o
   1   0   6     8729.67     8971.52    166.26 o
   2   0   6     4504.91     4532.03    108.35 o
   3   0   6     1331.93     1284.01     38.28 o
   4   0   6      150.83      131.67     10.72 o
   5   0   6       80.10       91.51     10.22 o
   6   0   6     1731.38     1713.46     74.15 o
   7   0   6     1994.62     2047.66     59.36 o
   8   0   6     1510.89     1506.15     83.68 o
   9   0   6     1378.16     1442.54     75.21 o
  -6   1   6     1713.80     1903.39     72.42 o
  -5   1   6     1882.04     1948.43     69.14 o
  -4   1   6     1906.26     1926.80     65.34 o
  -3   1   6     2381.38     2273.82     53.69 o
  -2   1   6     1280.08     1205.45     32.62 o
  -1   1   6       44.85       49.11      7.00 o
   0   1   6      391.23      359.79     19.37 o
   1   1   6     1682.36     1705.78     53.05 o
   2   1   6     1945.54     1987.92     53.80 o
   3   1   6     3117.02     3212.52     79.77 o
   4   1   6    13274.06    13290.45    294.73 o
   5   1   6     8799.89     8507.31    340.98 o
   6   1   6     5389.07     5032.85    429.25 o
   7   1   6     3487.69     3509.01     89.84 o
   8   1   6      583.95      577.13     31.42 o
   9   1   6      604.71      665.16     47.62 o
  -6   2   6        0.60        1.62     21.55 o
  -5   2   6        2.34        8.79     13.82 o
  -4   2   6      265.17      254.04     54.17 o
  -3   2   6     2563.27     2531.51     64.80 o
  -2   2   6     3302.10     3116.04    198.87 o
  -1   2   6     7672.06     7550.86    144.85 o
   0   2   6    10388.98    10468.71    247.21 o
   1   2   6     2564.37     2541.11     73.78 o
   2   2   6     7883.74     7563.65    182.05 o
   3   2   6     8622.11     9069.92    167.51 o
   4   2   6     1233.12     1191.38     35.86 o
   5   2   6      105.27       70.56      8.78 o
   6   2   6      114.78      117.84     11.19 o
   7   2   6      178.79      156.41     13.62 o
   8   2   6     1126.52     1152.88     69.68 o
   9   2   6     2342.77     2360.66    105.30 o
  -5   3   6     1841.37     1924.88    102.39 o
  -4   3   6     2061.50     2251.62     74.73 o
  -3   3   6     2671.09     2685.22     62.50 o
  -2   3   6     3213.05     3044.12     81.49 o
  -1   3   6      659.33      648.61     27.17 o
   0   3   6     1000.54      948.40     25.41 o
   1   3   6       42.72       43.52      5.47 o
   2   3   6     4849.63     5068.78     97.32 o
   3   3   6     3501.23     3676.65     88.51 o
   4   3   6     4402.28     4365.74     84.71 o
   5   3   6     6669.46     6643.26    125.72 o
   6   3   6     3991.04     4073.54     81.23 o
   7   3   6     3900.32     3829.06     95.44 o
   8   3   6     4767.40     4846.84    181.11 o
   9   3   6     1344.25     1519.10     76.74 o
  -5   4   6        0.22       29.16     26.95 o
  -4   4   6        0.27       -4.43     19.80 o
  -3   4   6      500.36      499.77     27.65 o
  -2   4   6     1608.79     1672.53     42.43 o
  -1   4   6      959.42      981.44     51.67 o
   0   4   6     5979.01     5927.15    115.03 o
   1   4   6    10019.01    10211.37    189.45 o
   2   4   6     9428.70     9703.27    179.67 o
   3   4   6     8350.17     8431.77    156.98 o
   4   4   6     2474.11     2633.53     54.48 o
   5   4   6      493.39      466.44     23.05 o
   6   4   6      816.91      735.06     21.46 o
   7   4   6        0.21       10.11      5.69 o
   8   4   6      376.79      425.12     35.02 o
   9   4   6     1067.24     1093.65     64.00 o
  10   4   6     1663.01     1523.80     83.80 o
  -4   5   6     2314.40     2473.81    124.45 o
  -3   5   6     1484.93     1558.11     54.03 o
  -2   5   6     1823.24     1943.39     63.86 o
  -1   5   6     1644.75     1667.39     52.17 o
   0   5   6     1697.13     1678.10     45.02 o
   1   5   6     1653.05     1751.17     40.12 o
   2   5   6       34.62       42.21      5.55 o
   3   5   6     2042.96     1970.85     42.81 o
   4   5   6     1103.00     1130.39     27.79 o
   5   5   6     2940.96     2993.95     76.42 o
   6   5   6     6102.74     6257.40    120.76 o
   7   5   6     4024.72     3859.13     87.72 o
   8   5   6     3737.32     3965.13    105.78 o
   9   5   6     2242.08     2347.74    106.41 o
  -4   6   6       11.67       30.32     27.09 o
  -3   6   6        7.75        9.28     12.60 o
  -2   6   6      234.62      277.23     21.82 o
  -1   6   6     1566.07     1584.29     53.96 o
   0   6   6     1848.59     1908.54     57.47 o
   1   6   6     3183.77     3161.73     82.84 o
   2   6   6     5772.15     5942.48    140.63 o
   3   6   6     4856.59     5082.62     99.31 o
   4   6   6     4678.43     4612.46     91.05 o
   5   6   6     2508.83     2435.61     52.74 o
   6   6   6     1873.16     1805.29     51.78 o
   7   6   6      572.94      532.45     23.73 o
   8   6   6       86.45       84.69     12.15 o
  10   6   6      412.04      391.85     41.53 o
  -3   7   6     1538.08     1663.14     60.84 o
  -2   7   6     1544.13     1600.89     57.11 o
  -1   7   6     2375.47     2484.39     74.72 o
   0   7   6     2208.72     2214.99     66.01 o
   1   7   6      319.36      345.51     21.34 o
   2   7   6      435.19      429.59     21.78 o
   3   7   6        8.49       10.64      7.27 o
   4   7   6      564.78      552.13     18.73 o
   5   7   6      335.51      375.85     15.59 o
   6   7   6     2065.77     2117.90     48.72 o
   7   7   6     3953.61     3941.68    103.67 o
   8   7   6     2488.67     2417.84     96.95 o
   9   7   6     1167.81     1161.04     45.63 o
  10   7   6     1125.69     1201.17     74.52 o
  -2   8   6       28.24       28.61     14.69 o
  -1   8   6      103.86      116.72     19.06 o
   0   8   6     1043.99     1031.39     41.50 o
   1   8   6     2520.94     2661.68     76.69 o
   2   8   6     2103.94     2029.72     60.61 o
   3   8   6     1513.72     1535.99     48.65 o
   4   8   6     3640.88     3642.65     93.91 o
   5   8   6     4797.58     4964.14    121.52 o
   6   8   6     1796.16     1939.63     56.51 o
   7   8   6      222.19      223.19     16.49 o
   8   8   6      108.50      111.55     20.00 o
   9   8   6        1.17        8.93     10.86 o
  10   8   6       15.30       19.70     21.18 o
  -1   9   6     1404.34     1453.87     56.82 o
   0   9   6     1592.96     1586.09     57.10 o
   1   9   6      839.67      833.26     37.67 o
   2   9   6      160.78      192.91     18.21 o
   3   9   6      514.45      546.42     27.10 o
   4   9   6      256.42      271.63     19.37 o
   5   9   6      385.79      381.09     23.93 o
   6   9   6      968.20     1024.71     37.90 o
   7   9   6     1439.80     1337.20     63.22 o
   8   9   6     1012.69     1035.09     54.77 o
   9   9   6      865.96      883.32     39.91 o
   1  10   6      257.53      255.39     23.46 o
   2  10   6      426.54      442.18     27.66 o
   3  10   6     1772.23     1871.14     75.70 o
   4  10   6     2043.17     2082.77     64.62 o
   5  10   6     1954.90     2026.22     62.70 o
   6  10   6     1060.41     1058.19     40.49 o
   7  10   6      558.28      529.64     39.87 o
   8  10   6      720.28      719.15     46.33 o
   3  11   6      544.90      574.31     32.89 o
   4  11   6       14.17       12.28     12.54 o
   5  11   6       99.81      124.67     24.78 o
   6  11   6       34.72       32.49     12.74 o
  -1  -8   7      693.38      847.71     64.65 o
   0  -8   7      212.22      272.20     41.94 o
  -3  -7   7       87.76      101.56     22.75 o
  -2  -7   7      104.03      118.36     22.43 o
  -1  -7   7      430.51      517.22     50.90 o
   0  -7   7      949.26      932.29     68.38 o
   1  -7   7     2186.12     2523.87    121.96 o
   2  -7   7     2227.28     2415.94    121.03 o
   3  -7   7     1331.80     1538.66     93.07 o
  -4  -6   7     1324.93     1488.96     81.86 o
  -3  -6   7     1990.63     1974.63     92.79 o
  -2  -6   7     1547.29     1495.01     72.49 o
  -1  -6   7     1869.15     2017.48    190.57 o
   0  -6   7     1896.81     2011.47     64.99 o
   1  -6   7      400.22      363.29     39.31 o
   2  -6   7        1.87       -0.23     18.78 o
   3  -6   7       11.10       31.79     24.32 o
   4  -6   7      192.25      211.38     36.13 o
   5  -6   7      432.39      510.53     52.33 o
  -5  -5   7      780.38      837.55     62.76 o
  -4  -5   7      577.76      736.04     54.54 o
  -3  -5   7       46.69       63.36     19.66 o
  -2  -5   7       19.67       70.37     18.50 o
  -1  -5   7      208.70      211.26     18.84 o
   0  -5   7     2144.82     2119.74     66.70 o
   1  -5   7     2148.10     2149.08    123.37 o
   2  -5   7     3657.19     3724.39    100.61 o
   3  -5   7     2732.34     2799.76     80.59 o
   4  -5   7     1215.49     1322.15     77.75 o
   5  -5   7     1649.42     1824.34     96.86 o
   6  -5   7      882.08     1029.60     68.85 o
  -5  -4   7      808.85      808.46     42.41 o
  -4  -4   7      764.24      765.70     53.39 o
  -3  -4   7     1498.26     1478.07     75.81 o
  -2  -4   7     4312.65     4262.75    162.70 o
  -1  -4   7     3058.70     3044.01     84.57 o
   0  -4   7     5561.56     5615.08    139.79 o
   1  -4   7     3122.45     3218.67     87.71 o
   2  -4   7      158.56      181.43     15.34 o
   3  -4   7      312.28      278.08     18.97 o
   4  -4   7        2.79        7.44      8.97 o
   5  -4   7      554.42      516.98     27.21 o
   6  -4   7      609.42      650.21     52.93 o
   7  -4   7      743.14      867.13     62.43 o
  -5  -3   7      858.25      885.57     42.27 o
  -4  -3   7     1421.59     1481.90    105.60 o
  -3  -3   7      684.78      672.65     38.44 o
  -2  -3   7      411.50      375.29     33.55 o
  -1  -3   7       27.07       18.23      9.76 o
   0  -3   7      546.08      571.99     26.96 o
   1  -3   7     1179.69     1119.92     55.63 o
   2  -3   7     3417.31     3426.88    138.48 o
   3  -3   7     4701.18     4687.15    117.99 o
   4  -3   7     3561.73     3546.31    108.25 o
   5  -3   7     3289.52     3250.38     88.55 o
   6  -3   7     2786.23     2870.31     81.00 o
   7  -3   7      832.82      869.91     37.79 o
   8  -3   7      316.56      319.45     40.05 o
  -6  -2   7        0.49       21.06     16.43 o
  -5  -2   7      209.03      217.84     22.51 o
  -4  -2   7      922.59      927.49     40.62 o
  -3  -2   7     1107.28     1142.46     43.09 o
  -2  -2   7     3648.35     3591.56     76.97 o
  -1  -2   7     7342.40     6902.59    242.48 o
   0  -2   7     4822.58     4561.63    210.07 o
   1  -2   7     2999.94     3092.57     82.14 o
   2  -2   7     2815.61     2848.43     87.81 o
   3  -2   7     1661.59     1672.68     50.41 o
   4  -2   7     1416.17     1379.42     66.08 o
   5  -2   7        1.35        1.70      7.63 o
   6  -2   7      552.23      545.17     26.56 o
   7  -2   7      465.78      502.09     27.14 o
   8  -2   7     1158.50     1183.26     45.65 o
  -6  -1   7     1293.31     1262.55     56.04 o
  -5  -1   7     1281.07     1283.48     86.01 o
  -4  -1   7     1928.83     1910.78     79.02 o
  -3  -1   7     3799.08     3732.85    103.61 o
  -2  -1   7     1835.50     1874.64     45.77 o
  -1  -1   7       48.87       52.35     10.43 o
   0  -1   7       86.38       83.16     11.06 o
   1  -1   7      927.12      861.63     46.91 o
   2  -1   7      944.07      947.46     41.76 o
   3  -1   7     2872.73     2916.53     76.95 o
   4  -1   7     5729.83     5740.18    175.23 o
   5  -1   7     3662.06     3706.34    143.92 o
   6  -1   7     3130.70     3238.07     86.10 o
   7  -1   7     2534.28     2522.39     71.84 o
   8  -1   7     1785.32     1744.58    135.62 o
   9  -1   7      753.24      731.19     50.39 o
  -6   0   7       13.87       27.90     16.79 o
  -5   0   7       23.24       34.67     15.36 o
  -4   0   7       22.67       28.09     17.12 o
  -3   0   7     1363.95     1376.12     66.77 o
  -2   0   7     2317.37     2211.96     51.73 o
  -1   0   7     5066.72     5069.66    101.97 o
   0   0   7     7692.90     7961.89    184.07 o
   1   0   7     5463.99     5520.48    131.89 o
   2   0   7     8223.24     7604.38    444.64 o
   3   0   7     3499.06     3567.63     89.89 o
   4   0   7      316.07      338.67     18.06 o
   5   0   7      805.80      779.47     34.19 o
   6   0   7      185.70      159.53     18.11 o
   7   0   7      278.91      282.51     21.50 o
   8   0   7      371.88      381.93     49.90 o
   9   0   7      891.11      885.17     54.22 o
  -5   1   7     2330.37     2493.30     83.77 o
  -4   1   7     2494.19     2552.89     96.56 o
  -3   1   7     2225.51     2171.17     68.63 o
  -2   1   7     3422.02     3218.08     72.26 o
  -1   1   7      837.94      775.38     24.27 o
   0   1   7     1218.10     1161.48     63.77 o
   1   1   7      204.37      192.42     18.73 o
   2   1   7     1841.54     1865.15     52.37 o
   3   1   7     2572.78     2237.91    185.06 o
   4   1   7     3706.41     3590.00    100.43 o
   5   1   7     3495.13     3567.01    149.00 o
   6   1   7     2111.06     2145.56     60.48 o
   7   1   7     5092.44     5017.68    125.95 o
   8   1   7     4056.56     4136.66    106.14 o
   9   1   7      804.61      882.87     54.68 o
  10   1   7      417.08      473.62     43.65 o
  -5   2   7      249.13      293.04     27.16 o
  -4   2   7       18.51       26.33     15.90 o
  -3   2   7     1137.21     1188.85     47.80 o
  -2   2   7      794.19      784.64     26.40 o
  -1   2   7      875.39      784.82     32.76 o
   0   2   7     8350.28     8313.02    237.99 o
   1   2   7    11322.78    11113.98    250.30 o
   2   2   7     4776.78     4825.49    116.13 o
   3   2   7     4085.93     4040.82     99.17 o
   4   2   7     3118.24     3158.24     80.42 o
   5   2   7     1384.96     1341.40     41.47 o
   6   2   7     1590.15     1567.19     47.21 o
   7   2   7      204.06      186.69     19.01 o
   8   2   7      196.77      210.49     17.16 o
   9   2   7      741.60      665.90     46.97 o
  10   2   7     1019.42     1087.24     65.39 o
  -5   3   7     1292.40     1338.26     83.43 o
  -4   3   7     1947.47     1897.10     99.53 o
  -3   3   7     2821.48     2928.57    103.50 o
  -2   3   7     3794.84     3894.18    137.10 o
  -1   3   7     4064.37     3971.84    102.35 o
   0   3   7     1867.21     1882.05     44.50 o
   1   3   7      558.57      556.87     22.16 o
   2   3   7       84.09       87.94     12.00 o
   3   3   7     1968.75     1881.81     67.00 o
   4   3   7      424.67      411.06     19.30 o
   5   3   7     2373.57     2370.60     79.44 o
   6   3   7     4410.56     4320.39    106.65 o
   7   3   7     1992.82     1806.03     53.40 o
   8   3   7     4033.41     3984.93    101.47 o
   9   3   7     2811.50     2769.36    118.31 o
  10   3   7      615.92      554.32     46.01 o
  -4   4   7      149.50      174.79     35.30 o
  -3   4   7      364.27      405.05     43.74 o
  -2   4   7      126.44      119.71     15.89 o
  -1   4   7     1926.49     1961.03    105.30 o
   0   4   7     1916.87     1843.52     43.93 o
   1   4   7     6799.68     6779.38    130.43 o
   2   4   7     7642.85     7894.63    149.27 o
   3   4   7     5214.93     5390.63    128.76 o
   4   4   7     4515.23     4726.45    114.56 o
   5   4   7     2931.81     3044.89     78.92 o
   6   4   7     2818.71     2684.82     71.77 o
   7   4   7      325.05      329.79     19.33 o
   8   4   7       73.09       94.77     12.63 o
   9   4   7       49.50       27.41     16.33 o
  10   4   7       75.13       92.84     25.75 o
  -4   5   7      846.40      900.03     71.98 o
  -3   5   7     2052.71     2267.08    114.21 o
  -2   5   7     2872.82     3026.74     86.62 o
  -1   5   7     4939.13     4973.95    125.76 o
   0   5   7     2981.68     3130.61     84.02 o
   1   5   7      544.03      582.86     19.69 o
   2   5   7      692.77      709.50     21.31 o
   3   5   7      350.32      362.18     13.82 o
   4   5   7       47.78       48.71      8.56 o
   5   5   7     1063.07     1113.74     41.53 o
   6   5   7     3718.25     3640.76     92.80 o
   7   5   7     5305.01     5015.62    122.84 o
   8   5   7     1537.68     1552.54     49.28 o
   9   5   7     1050.58     1048.85     60.91 o
  10   5   7     1481.73     1578.62     85.50 o
  -3   6   7      313.44      348.96     32.07 o
  -2   6   7      220.62      251.41     22.41 o
  -1   6   7      292.42      334.91     23.10 o
   0   6   7     1944.49     2026.70     61.79 o
   1   6   7     1689.97     1729.08     53.03 o
   2   6   7     2429.51     2542.60     69.60 o
   3   6   7     2796.61     2906.82     94.49 o
   4   6   7     4198.98     4268.57     85.74 o
   5   6   7     8730.60     8816.33    203.08 o
   6   6   7     3031.23     3049.09    102.99 o
   7   6   7      543.38      496.99     24.94 o
   8   6   7      252.53      269.48     28.52 o
   9   6   7        8.56        3.65     15.00 o
  -2   7   7     2224.45     2315.81     74.93 o
  -1   7   7     2729.86     2897.43     85.43 o
   0   7   7     2989.55     3136.12     88.23 o
   1   7   7     1295.11     1415.63     48.03 o
   2   7   7      601.13      588.39     27.12 o
   3   7   7     2013.16     2076.13     79.51 o
   4   7   7      158.95      167.09     13.64 o
   5   7   7      658.15      646.49     21.20 o
   6   7   7      491.18      445.36     22.84 o
   7   7   7      980.14      939.47     36.10 o
   8   7   7     1260.12     1220.45     64.65 o
   9   7   7     1628.51     1797.34     89.43 o
  10   7   7     1946.79     2134.88    108.21 o
  -1   8   7       27.85       18.40     13.85 o
   0   8   7       52.29       79.98     15.87 o
   1   8   7      190.25      169.06     17.94 o
   2   8   7      913.71      924.35     36.89 o
   3   8   7     3946.25     4043.99    104.48 o
   4   8   7     3615.10     3619.96     94.31 o
   5   8   7     2086.64     2198.99     62.94 o
   6   8   7     1498.19     1546.15     48.40 o
   7   8   7     1347.61     1215.81     43.52 o
   8   8   7     1643.72     1731.08     83.98 o
   9   8   7      587.07      582.33     48.82 o
   0   9   7      794.73      878.90     42.17 o
   1   9   7     2699.54     2901.15     86.02 o
   2   9   7     2485.45     2424.57    145.33 o
   3   9   7      783.82      769.24     33.85 o
   4   9   7      305.72      316.03     21.12 o
   5   9   7        1.95       -1.87      9.62 o
   6   9   7       24.77       27.50     10.10 o
   7   9   7       60.95       64.14     18.64 o
   9   9   7     1121.48     1188.34     73.37 o
   2  10   7      198.73      234.73     22.01 o
   3  10   7      874.89      913.29     77.84 o
   4  10   7     1275.60     1363.06     83.50 o
   5  10   7     1040.18     1019.06     40.41 o
   6  10   7     1315.61     1298.24     46.35 o
   7  10   7     1851.98     1845.68     58.88 o
   0  -7   8      546.65      653.44     61.14 o
   1  -7   8      682.05      763.82     67.46 o
  -3  -6   8      954.16      923.57     58.88 o
  -2  -6   8     1919.96     1854.79     88.04 o
  -1  -6   8     1421.94     1437.70     71.34 o
   0  -6   8     1691.25     1835.75     63.75 o
   1  -6   8     1739.07     1817.68    148.63 o
   2  -6   8      440.47      490.78     53.34 o
   3  -6   8      158.36      239.62     40.42 o
   4  -6   8      118.85      205.75     40.74 o
  -4  -5   8     1092.88     1112.62     69.54 o
  -3  -5   8     1179.12     1224.19     69.58 o
  -2  -5   8      391.69      404.03     36.64 o
  -1  -5   8       30.09       29.75     12.72 o
   0  -5   8      428.46      455.75     27.82 o
   1  -5   8      880.94      907.49     46.17 o
   2  -5   8      615.63      566.45     40.33 o
   3  -5   8     1386.26     1436.11     78.40 o
   4  -5   8     1544.41     1492.38     84.81 o
   5  -5   8     1985.74     2320.56    113.93 o
  -4  -4   8      120.06      116.28     26.99 o
  -3  -4   8      723.99      685.74     49.05 o
  -2  -4   8     2517.98     2373.95    103.32 o
  -1  -4   8     4305.17     4389.23    220.94 o
   0  -4   8     3101.28     3044.46     86.84 o
   1  -4   8     2299.99     2318.63     70.31 o
   2  -4   8     1903.20     1987.88     62.64 o
   3  -4   8     1534.85     1483.74     50.67 o
   4  -4   8      589.71      515.53     27.26 o
   5  -4   8        5.42       18.75     11.29 o
   6  -4   8      129.57      187.80     35.07 o
  -4  -3   8     1542.16     1770.44     93.53 o
  -3  -3   8     2604.58     2678.69    118.08 o
  -2  -3   8     1825.01     1629.29     79.18 o
  -1  -3   8      263.04      261.17     20.08 o
   0  -3   8      201.58      219.95     18.60 o
   1  -3   8       57.08       46.33     13.89 o
   2  -3   8      974.62      986.16     37.53 o
   3  -3   8     1656.19     1699.56     54.52 o
   4  -3   8     3323.92     3461.88     93.89 o
   5  -3   8     2937.09     3035.11    182.57 o
   6  -3   8     1630.76     1745.00     57.86 o
   7  -3   8     1399.81     1423.72     51.71 o
  -5  -2   8      126.39      120.53     30.69 o
  -4  -2   8        1.14        6.64     19.93 o
  -3  -2   8      734.06      709.69     50.76 o
  -2  -2   8     1042.73     1015.53     57.82 o
  -1  -2   8     2996.26     2814.86    125.16 o
   0  -2   8     4095.08     4213.33    108.89 o
   1  -2   8     4074.66     4226.05    108.69 o
   2  -2   8     7767.49     7837.98    185.91 o
   3  -2   8     3754.18     3818.86    100.08 o
   4  -2   8      459.34      469.77     26.30 o
   5  -2   8      636.90      621.42     28.73 o
   6  -2   8      553.08      597.86     77.01 o
   7  -2   8        8.09       15.01     11.50 o
   8  -2   8      673.17      626.71     32.99 o
  -5  -1   8     1843.80     1932.87    103.68 o
  -4  -1   8     2206.36     2175.95    106.82 o
  -3  -1   8     2359.37     2198.79    102.12 o
  -2  -1   8     2845.27     2550.55    108.48 o
  -1  -1   8     2659.32     2732.34     76.09 o
   0  -1   8     2188.16     2277.38     93.35 o
   1  -1   8      221.17      198.67     19.59 o
   2  -1   8     1037.50     1010.98     45.45 o
   3  -1   8     1800.30     1660.15     95.10 o
   4  -1   8      607.75      613.74     27.09 o
   5  -1   8     1618.30     1714.20     53.41 o
   6  -1   8     3581.27     3467.81     92.49 o
   7  -1   8     4443.22     4643.45    236.02 o
   8  -1   8     2480.64     2469.13     74.20 o
   9  -1   8      502.19      552.85     37.88 o
  -5   0   8      394.08      432.14     48.04 o
  -4   0   8      174.24      194.68     30.78 o
  -3   0   8        0.44       13.47     17.07 o
  -2   0   8      219.86      225.27     26.21 o
  -1   0   8      776.54      762.97     31.25 o
   0   0   8     5313.10     5127.24    126.08 o
   1   0   8     9225.57     9191.58    251.37 o
   2   0   8     4554.94     4462.86    111.58 o
   3   0   8     5919.79     5779.82    147.22 o
   4   0   8     3595.61     3543.98     91.92 o
   5   0   8     2206.58     2237.53     63.84 o
   6   0   8     1950.60     1938.24     58.06 o
   7   0   8        1.17        5.99      9.48 o
   8   0   8      123.36      138.02     24.80 o
   9   0   8      134.60      136.77     20.83 o
  -4   1   8     1781.03     1795.56     64.56 o
  -3   1   8     2040.92     2038.90     95.06 o
  -2   1   8     3208.92     3063.06     83.20 o
  -1   1   8     5461.46     5160.71    126.94 o
   0   1   8     2802.51     2758.14     74.74 o
   1   1   8     1696.91     1667.65     50.25 o
   2   1   8      239.38      238.69     16.63 o
   3   1   8        3.40        5.87      6.63 o
   4   1   8      122.70      127.73     12.69 o
   5   1   8     4012.02     3896.16    246.34 o
   6   1   8     4423.64     4292.91    108.40 o
   7   1   8     3104.44     3183.85     85.72 o
   8   1   8     2447.26     2401.86     70.24 o
   9   1   8     1228.09     1124.29     62.66 o
  -4   2   8      503.46      492.97     38.67 o
  -3   2   8      488.68      441.76     34.33 o
  -2   2   8        7.36       15.11      9.21 o
  -1   2   8      854.86      828.36     32.51 o
   0   2   8     2003.16     1866.78     55.23 o
   1   2   8     2805.63     2575.38     69.96 o
   2   2   8     2099.20     2116.75     59.66 o
   3   2   8     5430.63     5357.95    129.25 o
   4   2   8    12129.25    12077.52    272.56 o
   5   2   8     8070.15     8136.07    189.35 o
   6   2   8     1386.48     1261.78     41.89 o
   7   2   8      577.05      546.55     26.29 o
   8   2   8       71.87       76.31     13.18 o
   9   2   8       58.86       52.65     18.41 o
  10   2   8      118.19       80.57     22.98 o
  -4   3   8      455.87      466.60     46.70 o
  -3   3   8     2824.62     2879.04    205.32 o
  -2   3   8     4528.28     4486.28    172.13 o
  -1   3   8     3879.34     3604.79     94.28 o
   0   3   8     2366.24     2236.11     63.54 o
   1   3   8     1438.90     1473.82     47.25 o
   2   3   8     1850.97     1787.51     52.60 o
   3   3   8     1198.44     1174.81     38.51 o
   4   3   8       93.71       76.96     16.68 o
   5   3   8       60.44       68.82     10.68 o
   6   3   8     3157.30     3013.39     80.14 o
   7   3   8     4067.13     3983.95    101.97 o
   8   3   8     1585.30     1538.26     95.86 o
   9   3   8     2163.69     2141.20     97.36 o
  10   3   8     1516.09     1538.48     81.63 o
  -3   4   8     1135.99     1146.35     74.94 o
  -2   4   8      594.98      705.21    105.76 o
  -1   4   8      332.83      360.95     18.42 o
   0   4   8     1041.58     1071.80     37.36 o
   1   4   8      475.02      474.97     22.96 o
   2   4   8     2717.04     2669.18    101.01 o
   3   4   8     4453.01     4551.43    112.59 o
   4   4   8     4732.49     4610.61    113.72 o
   5   4   8     6878.15     7041.24    165.95 o
   6   4   8     3797.71     3938.28    100.23 o
   7   4   8     1528.39     1483.12     47.59 o
   8   4   8      665.99      707.81     36.06 o
   9   4   8      255.04      279.82     30.18 o
  10   4   8       11.46       19.56     17.77 o
  -3   5   8     1103.67     1254.83     82.37 o
  -2   5   8     1982.52     2198.32    132.50 o
  -1   5   8     2211.98     2363.26     72.09 o
   0   5   8     3508.81     3616.61     96.69 o
   1   5   8     3628.64     3659.38     94.02 o
   2   5   8     2425.67     2418.89    213.37 o
   3   5   8     3146.42     3059.55     92.15 o
   4   5   8      140.40      151.79     13.14 o
   5   5   8      328.53      328.88     19.23 o
   6   5   8       41.59       54.32     10.72 o
   7   5   8      857.88      804.50     32.38 o
   8   5   8     1880.01     1747.68     96.72 o
   9   5   8     1319.40     1299.31     68.98 o
  10   5   8     1697.02     1600.08     84.67 o
  -2   6   8      211.86      245.37     24.32 o
  -1   6   8      446.08      494.06     35.92 o
   0   6   8        4.78        4.64     11.17 o
   1   6   8       48.00       78.40     21.00 o
   2   6   8      875.69      841.15     49.19 o
   3   6   8     3533.35     3444.74    137.42 o
   4   6   8     3519.86     3467.21     89.76 o
   5   6   8     4134.85     4097.60    148.67 o
   6   6   8     3096.00     3220.38     86.07 o
   7   6   8     1745.69     1851.28     81.56 o
   8   6   8     2087.21     2072.83     62.71 o
   9   6   8      875.10      988.07     59.53 o
  10   6   8       22.03       25.38     20.86 o
  -1   7   8     1044.17     1070.50     45.66 o
   0   7   8     1451.52     1633.73    113.54 o
   1   7   8     3405.95     3813.22    103.18 o
   2   7   8     3694.44     3518.92    133.59 o
   3   7   8     2036.41     2102.63     89.93 o
   4   7   8      724.92      734.19     46.05 o
   5   7   8       99.37       97.29     12.16 o
   6   7   8        6.54       12.41      9.17 o
   7   7   8        0.00       16.01      9.12 o
   8   7   8      717.51      779.53     34.04 o
   9   7   8     1361.44     1306.47     71.34 o
  10   7   8      903.79      905.43     62.57 o
   0   8   8      428.31      440.53     31.95 o
   1   8   8       13.69       28.09     13.78 o
   2   8   8      165.63      164.74     17.93 o
   3   8   8      743.37      622.06     44.57 o
   4   8   8     2368.47     2381.98    100.27 o
   5   8   8     1466.08     1411.44     69.17 o
   6   8   8     1966.24     1912.75     84.44 o
   7   8   8     2674.15     2733.32     78.52 o
   8   8   8     1272.82     1213.35     65.48 o
   9   8   8      968.04      945.62     61.14 o
   1   9   8     1446.06     1497.97    120.39 o
   2   9   8     2602.53     2782.91     83.41 o
   3   9   8     1519.55     1613.09     81.44 o
   4   9   8     1125.58     1146.72     64.69 o
   5   9   8     1202.21     1136.47     63.40 o
   6   9   8      139.54      174.15     26.26 o
   7   9   8        2.05        8.03     15.83 o
   3  10   8       11.68       29.94     18.25 o
   4  10   8       86.78       83.15     25.10 o
   5  10   8      882.24      912.21     57.40 o
   6  10   8     1684.84     1587.80     77.89 o
   7  10   8     1796.70     1577.88     77.94 o
   0  -6   9     1092.08     1186.69    152.74 o
   1  -6   9     1491.92     1557.86     62.69 o
   2  -6   9     1900.45     2394.95    125.05 o
  -2  -5   9      906.64      888.54     56.53 o
  -1  -5   9      289.63      295.27     30.82 o
   0  -5   9      487.39      498.09     58.79 o
   1  -5   9       70.98      112.90     17.06 o
   2  -5   9      136.90      123.35     21.57 o
   3  -5   9      478.02      520.51     55.53 o
   4  -5   9      654.13      632.86     56.90 o
  -3  -4   9      139.31       95.38     24.32 o
  -2  -4   9      121.11      166.44     27.59 o
  -1  -4   9      570.74      522.39     40.38 o
   0  -4   9     2814.72     2897.33    201.32 o
   1  -4   9     2879.04     3022.39    186.97 o
   2  -4   9     1688.85     1766.57     59.18 o
   3  -4   9     1867.60     1976.78    101.17 o
   4  -4   9     1337.42     1295.70     50.04 o
   5  -4   9     1079.91     1158.97     46.04 o
   6  -4   9      342.56      388.76     46.56 o
  -3  -3   9      965.48     1009.25     63.63 o
  -2  -3   9     2296.09     2225.79    102.02 o
  -1  -3   9     1861.98     1898.40     87.77 o
   0  -3   9      859.10      869.85     38.09 o
   1  -3   9      894.72      920.74     38.68 o
   2  -3   9        0.63        8.57     10.05 o
   3  -3   9       95.10      102.41     14.55 o
   4  -3   9      309.48      313.12     22.01 o
   5  -3   9     1677.44     1662.17     56.20 o
   6  -3   9     1391.57     1464.39    119.58 o
   7  -3   9     1344.97     1395.34     85.64 o
  -3  -2   9       36.03       33.87     19.33 o
  -2  -2   9      150.12      164.50     24.96 o
  -1  -2   9      365.93      370.65     24.51 o
   0  -2   9     1225.99     1297.33     76.97 o
   1  -2   9     1758.36     1814.64     82.23 o
   2  -2   9     3311.79     3339.21     92.17 o
   3  -2   9     5334.83     5385.15    258.66 o
   4  -2   9     2538.73     2535.32     73.97 o
   5  -2   9     1875.57     1850.20     59.21 o
   6  -2   9     1625.51     1588.58     91.43 o
   7  -2   9      203.32      226.86     20.82 o
  -4  -1   9     1370.41     1362.81     82.14 o
  -3  -1   9     2040.53     1918.61     95.24 o
  -2  -1   9     2167.01     2071.62     94.73 o
  -1  -1   9     2712.06     2849.51    115.71 o
   0  -1   9     1599.00     1620.30     86.75 o
   1  -1   9     1178.97     1090.88     40.52 o
   2  -1   9     1216.98     1170.82     57.06 o
   3  -1   9      272.36      367.80     44.09 o
   4  -1   9       63.80       61.04     13.94 o
   5  -1   9      578.68      545.21     27.20 o
   6  -1   9     1829.69     1774.54     56.84 o
   7  -1   9     2349.04     2323.80     70.79 o
   8  -1   9     1731.04     1726.34     59.64 o
  -4   0   9      786.02      773.41     58.42 o
  -3   0   9      425.03      421.61     41.11 o
  -2   0   9        9.33       18.18     16.10 o
  -1   0   9       95.41       99.06     14.05 o
   0   0   9      724.34      700.88     30.60 o
   1   0   9     2873.12     2764.33     77.03 o
   2   0   9     2235.57     2263.11     65.83 o
   3   0   9     1726.71     1681.70     90.16 o
   4   0   9     6077.35     5870.06    152.50 o
   5   0   9     6585.13     6425.02    171.19 o
   6   0   9     2167.52     2096.20     70.69 o
   7   0   9      362.35      396.48     38.37 o
   8   0   9      122.76      120.58     16.99 o
   9   0   9      154.90      176.48     20.04 o
  -3   1   9     1256.83     1222.67     69.40 o
  -2   1   9     2946.95     2692.39    114.94 o
  -1   1   9     4111.05     4038.39    104.80 o
   0   1   9     3740.65     3694.84     96.95 o
   1   1   9     1486.36     1456.34     47.22 o
   2   1   9     1581.42     1543.05     68.62 o
   3   1   9     3361.87     3364.53     88.97 o
   4   1   9      558.16      557.15     26.40 o
   5   1   9      897.20      870.76     33.80 o
   6   1   9     2200.23     2142.92     63.28 o
   7   1   9      938.49      896.54     51.75 o
   8   1   9      619.12      672.84     44.37 o
   9   1   9     1524.18     1568.14     55.16 o
  -3   2   9     1096.33     1054.34     62.85 o
  -2   2   9      764.19      699.77     46.61 o
  -1   2   9        7.71        5.32      9.23 o
   0   2   9      195.36      192.37     16.17 o
   1   2   9       24.92       63.06     10.94 o
   2   2   9     1384.44     1359.87     44.72 o
   3   2   9     5650.96     5519.63    134.92 o
   4   2   9     6556.56     6446.93    154.73 o
   5   2   9     5709.88     5393.09    132.45 o
   6   2   9     2075.17     1936.24     58.11 o
   7   2   9     1837.28     1750.24     58.00 o
   8   2   9     1786.29     1866.28     59.12 o
   9   2   9      232.60      272.10     33.29 o
  -3   3   9      817.28      795.66     53.25 o
  -2   3   9     2222.47     2136.22     95.10 o
  -1   3   9     1112.07     1015.21     38.89 o
   0   3   9     2072.03     1947.37     59.23 o
   1   3   9     4944.57     4807.31    120.60 o
   2   3   9     6479.71     6535.30    197.66 o
   3   3   9     3584.05     3379.66     89.04 o
   4   3   9       93.27      121.60     12.85 o
   5   3   9       26.33       33.39      9.79 o
   6   3   9       54.99       66.40     11.81 o
   7   3   9      380.24      315.73     45.54 o
   8   3   9     1373.00     1374.60     47.09 o
   9   3   9     1841.39     1960.89     62.67 o
  10   3   9     1602.13     1710.55     87.07 o
  -1   4   9      601.15      573.56     28.90 o
   0   4   9      826.48      801.72     33.27 o
   1   4   9      227.35      274.37     34.84 o
   2   4   9     1169.88     1131.72     39.87 o
   3   4   9     4655.12     4849.96    131.28 o
   4   4   9     2570.01     2616.78     72.75 o
   5   4   9     1443.89     1388.69     68.94 o
   6   4   9     4204.04     4167.01    110.74 o
   7   4   9     4260.50     4324.66    111.08 o
   8   4   9     2182.59     2185.70     65.53 o
   9   4   9     1036.81     1029.37     59.66 o
  10   4   9      198.77      187.25     29.95 o
  -1   5   9      454.74      542.60     43.38 o
   0   5   9     2688.10     2710.57    110.24 o
   1   5   9     5130.06     5318.49    132.36 o
   2   5   9     3885.60     3811.51    139.91 o
   3   5   9     2429.07     2413.52     68.97 o
   4   5   9     2958.98     2804.72     77.44 o
   5   5   9      697.12      699.06     56.23 o
   6   5   9       62.72       70.85     11.94 o
   7   5   9        2.10       -3.74      7.85 o
   8   5   9      544.17      526.89     27.37 o
   9   5   9      559.33      513.21     41.30 o
  10   5   9      785.19      771.20     54.59 o
  -1   6   9     1159.80     1250.31     69.35 o
   0   6   9     1053.77     1160.42     65.34 o
   1   6   9       62.83       57.22     20.12 o
   2   6   9       10.69       28.01     18.92 o
   3   6   9       54.18       67.23     19.86 o
   4   6   9     1347.07     1341.15     45.52 o
   5   6   9     2744.01     2753.70     93.44 o
   6   6   9     3573.66     3647.61     96.73 o
   7   6   9     2631.31     2655.70     75.59 o
   8   6   9     1908.25     1919.58     60.26 o
   9   6   9     1244.21     1167.94     65.11 o
   0   7   9      985.60     1189.35     69.63 o
   1   7   9     1053.92     1239.28     68.43 o
   2   7   9     2232.85     2299.66    101.10 o
   3   7   9     2441.76     2487.42    104.98 o
   4   7   9     2501.04     2530.75    105.30 o
   5   7   9     2885.80     2926.75    113.19 o
   6   7   9      881.80      916.78     36.95 o
   7   7   9        8.74       14.18     10.28 o
   8   7   9       12.13       32.21     11.94 o
   9   7   9      154.93      177.56     26.81 o
   1   8   9      380.07      376.67     41.90 o
   2   8   9       83.47       95.01     26.95 o
   3   8   9       62.59       59.06     22.29 o
   4   8   9      103.09       90.35     22.66 o
   5   8   9      896.72      869.62     55.05 o
   7   8   9     1770.34     1974.81     90.26 o
   8   8   9     1669.04     1730.02     58.22 o
   9   8   9     1070.11     1078.01     64.46 o
   2   9   9     1035.98      973.03     65.89 o
   3   9   9     1588.35     1743.35     88.87 o
   4   9   9     1766.65     1882.15     89.98 o
   5   9   9     1539.24     1478.72     76.64 o
   6   9   9      833.75      929.01     58.42 o
   7   9   9      182.30      180.65     29.39 o
   8   9   9      253.63      245.90     33.13 o
  -1  -4  10      146.79      173.64     28.29 o
   0  -4  10      515.35      514.76     31.43 o
   1  -4  10     1003.28      977.53     43.22 o
   2  -4  10     1038.03     1079.79     45.42 o
   3  -4  10     2006.84     1985.59     66.89 o
   4  -4  10     1934.45     2108.93     70.52 o
  -2  -3  10     1256.62     1301.67     73.23 o
  -1  -3  10     2044.57     1940.34     92.56 o
   0  -3  10     1355.11     1425.11     53.19 o
   1  -3  10     1058.28     1033.07     43.13 o
   2  -3  10      896.54      824.93     37.70 o
   3  -3  10      266.46      264.65     32.65 o
   4  -3  10       11.20       22.45     11.86 o
   5  -3  10      234.01      223.88     20.76 o
   6  -3  10      773.94      789.11     38.32 o
  -2  -2  10      266.30      279.45     33.13 o
  -1  -2  10       48.20       52.14     19.15 o
   0  -2  10      210.32      186.45     19.57 o
   1  -2  10      140.90      134.89     16.64 o
   2  -2  10      862.90      864.26     61.28 o
   3  -2  10     2432.40     2294.30     71.04 o
   4  -2  10     3856.00     3782.54    103.96 o
   5  -2  10     2774.18     2844.44    105.05 o
   6  -2  10     1074.54     1068.02     44.30 o
   7  -2  10      689.16      742.71     37.19 o
  -2  -1  10     1379.08     1364.10     74.01 o
  -1  -1  10     1084.40     1051.34     60.54 o
   0  -1  10     2340.72     2420.69     94.27 o
   1  -1  10     1578.43     1518.27     62.89 o
   2  -1  10     2215.04     2024.36     63.47 o
   3  -1  10     2477.90     2400.92     71.87 o
   4  -1  10      160.19      165.77     23.28 o
   5  -1  10        6.28        6.73     10.39 o
   6  -1  10       48.71       54.81     13.72 o
   7  -1  10      402.06      408.70     31.52 o
  -2   0  10      367.19      341.23     35.90 o
  -1   0  10      136.75      102.53     22.20 o
   0   0  10       94.58       79.96     28.36 o
   1   0  10       30.84       33.20     16.66 o
   2   0  10     1311.42     1358.65     52.97 o
   3   0  10     1418.91     1418.89     48.55 o
   4   0  10     1769.94     1705.85    103.66 o
   5   0  10     2703.52     2591.46     75.75 o
   6   0  10     2078.29     2010.26     63.17 o
   7   0  10     1754.39     1727.06     75.26 o
   8   0  10     2026.93     2027.64     66.30 o
  -2   1  10      811.23      822.00     54.59 o
  -1   1  10      844.47      790.17     41.46 o
   0   1  10     2168.54     2123.58     76.02 o
   1   1  10     5318.48     5473.84    136.96 o
   2   1  10     3524.36     3440.69     92.82 o
   3   1  10      873.54      839.71     34.42 o
   4   1  10      532.68      523.96     40.47 o
   5   1  10      353.87      339.53     21.72 o
   6   1  10      287.29      249.47     23.14 o
   7   1  10        0.25        3.10     11.07 o
   8   1  10      422.25      451.77     27.70 o
  -2   2  10      912.00      874.01     55.46 o
  -1   2  10     1289.32     1222.62     89.20 o
   0   2  10      397.19      413.48     24.32 o
   1   2  10       38.99       46.30     11.36 o
   2   2  10       79.93       88.45     12.83 o
   3   2  10     1833.68     1791.50     56.19 o
   4   2  10     1710.09     1670.36     53.17 o
   5   2  10     1375.56     1208.65     43.18 o
   6   2  10     2385.64     2252.58     67.15 o
   7   2  10     2216.62     2168.46     66.37 o
   8   2  10     2090.55     2234.68     69.12 o
   9   2  10     1062.20     1081.60     44.29 o
  -2   3  10      217.29      208.34     28.19 o
  -1   3  10      895.52      858.36     36.89 o
   0   3  10     1460.21     1386.39     48.29 o
   1   3  10     2407.98     2257.99     76.48 o
   2   3  10     3629.07     3596.66     96.32 o
   3   3  10     3197.98     3087.17     89.24 o
   4   3  10     1906.52     1868.99     57.74 o
   5   3  10      938.25      914.33     35.93 o
   6   3  10      602.20      604.99     28.51 o
   7   3  10       49.55       50.56     15.23 o
   8   3  10       91.19       62.17     13.89 o
   9   3  10      319.44      299.22     23.75 o
  -1   4  10      955.14      990.61     59.66 o
   0   4  10     1232.35     1143.30     43.46 o
   1   4  10      187.87      181.73     17.07 o
   2   4  10        6.57       25.91      9.53 o
   3   4  10       22.92       38.53     10.44 o
   4   4  10      321.35      290.66     19.83 o
   5   4  10     1197.51     1247.23     44.11 o
   6   4  10     2520.87     2441.63     99.14 o
   7   4  10     2684.38     2656.19     76.41 o
   8   4  10     1262.02     1245.21     45.78 o
   9   4  10     1360.73     1292.43     69.88 o
  -1   5  10      271.72      250.98     32.95 o
   1   5  10     1946.71     1813.84     58.45 o
   2   5  10     2030.23     2083.09     64.28 o
   3   5  10     2033.27     2216.19     66.56 o
   4   5  10     2670.17     2766.24    104.93 o
   5   5  10     2438.00     2235.66     81.51 o
   6   5  10      818.07      840.74     34.72 o
   7   5  10      232.05      213.81     18.51 o
   8   5  10       68.46       65.39     14.10 o
   9   5  10        2.28       -2.43     10.72 o
   0   6  10     1299.34     1464.88     78.81 o
   1   6  10      537.61      661.65     51.73 o
   3   6  10      178.44      148.54     25.66 o
   4   6  10        7.42        9.99      9.15 o
   5   6  10     1070.05     1090.66     41.43 o
   6   6  10     1128.60     1162.50     66.05 o
   7   6  10      994.17      965.80     39.14 o
   8   6  10     1473.48     1439.71     50.56 o
   9   6  10     1371.80     1216.42     46.16 o
   1   7  10      366.25      404.63     43.51 o
   2   7  10      895.41      937.13     62.20 o
   3   7  10     2932.76     3406.83    137.09 o
   4   7  10     2407.49     2516.31    111.21 o
   5   7  10     1499.34     1471.43     77.15 o
   6   7  10     1283.28     1304.56     47.53 o
   7   7  10      689.00      704.77     53.55 o
   8   7  10      638.18      627.04     32.13 o
   2   8  10      980.50     1155.62     70.05 o
   3   8  10      189.62      207.46     33.78 o
   4   8  10        2.51        5.08     19.01 o
   6   8  10       53.79       85.41     25.06 o
   7   8  10      277.86      280.09     34.05 o
   8   8  10     1100.76      996.54     42.04 o
   5   9  10      879.01      902.62     61.97 o
   1  -3  11     1054.62     1094.21     54.63 o
   2  -3  11      883.02      894.69     41.24 o
   3  -3  11      720.68      762.33     37.93 o
   0  -2  11       96.79      107.85     17.74 o
   1  -2  11       20.59       17.77     12.93 o
   2  -2  11      865.08      876.59     39.81 o
   3  -2  11     1361.97     1503.80     55.15 o
   4  -2  11      607.21      561.68     31.53 o
   5  -2  11     1067.23     1015.54     56.69 o
  -1  -1  11      599.38      639.64     47.94 o
   0  -1  11     1981.70     1990.46     71.50 o
   1  -1  11     3300.54     3403.04     96.32 o
   2  -1  11     1606.06     1710.84     99.46 o
   3  -1  11     1395.84     1378.45     50.50 o
   4  -1  11      908.15      912.74     39.94 o
   5  -1  11      180.50      177.43     19.11 o
   6  -1  11       97.53      112.13     17.34 o
  -1   0  11      872.26      882.08     57.68 o
   0   0  11      564.35      567.43     31.22 o
   1   0  11       89.97      120.74     25.82 o
   2   0  11       35.58       34.28     11.94 o
   3   0  11      499.72      466.96     26.92 o
   4   0  11      734.94      702.04     33.03 o
   5   0  11     1109.54     1036.40     42.14 o
   6   0  11     1831.49     1756.98    108.25 o
   7   0  11     1655.88     1585.78     65.41 o
  -1   1  11      929.68      863.58     55.28 o
   0   1  11     1074.06     1062.34     56.25 o
   1   1  11     1920.56     1852.46    100.57 o
   2   1  11     2897.20     2888.60    119.21 o
   3   1  11     1651.19     1765.51     58.26 o
   4   1  11     1818.46     1666.85     55.72 o
   5   1  11     1876.17     1867.06     60.12 o
   6   1  11      484.08      465.67     27.69 o
   7   1  11       20.61       29.41     16.36 o
  -1   2  11     1510.56     1385.56     73.60 o
   0   2  11      962.61      888.56     38.15 o
   1   2  11      252.28      256.23     20.58 o
   2   2  11      190.72      180.90     18.22 o
   3   2  11       24.47       26.43     11.48 o
   4   2  11      306.17      285.38     21.02 o
   5   2  11      962.95      972.65     39.75 o
   6   2  11     1426.07     1432.04     51.02 o
   7   2  11     1843.54     1704.08     77.29 o
   8   2  11     1313.29     1308.25     50.13 o
   0   3  11     1113.17     1055.54     68.87 o
   1   3  11     1046.72     1024.56     41.65 o
   2   3  11      906.68      865.46     36.90 o
   3   3  11     2591.37     2553.74     75.18 o
   4   3  11     3164.43     3055.62     86.12 o
   5   3  11     2683.69     2609.23     76.67 o
   6   3  11     1115.18     1093.00     87.93 o
   7   3  11      230.10      240.07     20.53 o
   8   3  11      218.87      216.31     20.10 o
   0   4  11      754.89      709.32     34.58 o
   1   4  11     1168.49     1109.48     43.77 o
   2   4  11      508.64      488.55     27.19 o
   3   4  11      305.59      293.86     21.59 o
   4   4  11        6.53       24.45     10.84 o
   5   4  11      358.63      344.07     37.19 o
   6   4  11      339.74      354.84     23.11 o
   7   4  11      782.68      748.05     34.27 o
   8   4  11     1485.67     1519.13     54.04 o
   1   5  11      392.42      456.45     43.24 o
   2   5  11     1345.93     1367.63     49.87 o
   3   5  11     2290.52     2250.89     72.95 o
   4   5  11     1487.43     1455.94     50.77 o
   5   5  11     1041.58     1042.91     61.53 o
   6   5  11     1480.09     1455.02     51.02 o
   7   5  11     1893.37     2020.39     64.51 o
   8   5  11      856.95      803.76     45.52 o
   2   6  11     1041.74     1032.65     65.29 o
   3   6  11      269.70      244.24     34.52 o
   4   6  11       15.48       24.11     11.44 o
   5   6  11        0.05       -7.96      9.56 o
   6   6  11        9.09       12.08     11.20 o
   7   6  11       70.02       79.61     14.81 o
   8   6  11     1000.59      961.58     41.61 o
   3   7  11      763.32      745.77     56.11 o
   4   7  11      888.63      934.59     62.20 o
   5   7  11     1217.50     1211.55     70.88 o
   6   7  11     1767.10     1817.36     60.99 o
   7   7  11     1617.42     1764.78     66.65 o
   3  -1  12     1849.09     1937.02     65.83 o
   2   0  12      274.52      264.11     22.42 o
   3   0  12      192.15      214.38     21.03 o
   4   0  12       85.46       96.38     16.34 o
   5   0  12      598.11      594.77     43.56 o
   1   1  12      355.79      343.95     61.92 o
   2   1  12     1319.50     1275.42     49.07 o
   3   1  12     2215.75     2368.06     73.93 o
   4   1  12     1517.94     1581.95     56.09 o
   5   1  12     1650.82     1576.77     55.82 o
   6   1  12     1059.54     1070.50     44.68 o
   1   2  12     1509.34     1646.36    137.02 o
   2   2  12      712.43      647.17     33.38 o
   3   2  12      192.70      176.89     18.52 o
   4   2  12        0.51        2.08     16.29 o
   5   2  12       95.12       98.33     15.94 o
   6   2  12      175.38      167.84     18.66 o
   2   3  12      818.51      848.90     38.13 o
   3   3  12     2041.10     2036.71     65.78 o
   4   3  12     2297.15     2358.13     72.94 o
   5   3  12     1162.54     1109.40     59.48 o
   6   3  12     1452.41     1436.49     52.61 o
   7   3  12     1401.70     1542.98     64.62 o
   2   4  12     1578.03     1557.05     56.02 o
   3   4  12      524.33      480.24     42.64 o
   4   4  12      324.28      307.29     23.35 o
   5   4  12      163.01      178.09     19.43 o
   6   4  12       15.58       21.96     11.96 o
   7   4  12      423.96      413.04     27.58 o
   3   5  12      427.01      453.74     38.88 o
   4   5  12      861.01      803.57     37.07 o
   5   5  12     1710.40     1676.47     57.81 o
   6   5  12     2122.21     2204.59     70.22 o
   5   6  12      776.17      728.54     35.72 o
 
